# Supplementary material for: Global burden and trends of tracheal, bronchus, and lung cancer attributed to occupational exposure to polycyclic aromatic hydrocarbons in regions with different sociodemographic index, 1990–2021
Source: PLoS One. 2026 Feb 12;21(2):e0342250. doi: 10.1371/journal.pone.0342250 (PMC12900364; doi:10.1371/journal.pone.0342250)
Supplement: S1 Data — (CSV) [file pone.0342250.s007.csv]

population_group_id	population_group_name	measure_id	measure_name	location_id	location_name	sex_id	sex_name	age_id	age_name	cause_id	cause_name	rei_id	rei_name	metric_id	metric_name	year	val	upper	lower
1	All Population	1	Deaths	4	Southeast Asia, East Asia, and Oceania	1	Male	10	25-29 years	426	Tracheal, bronchus, and lung cancer	160	Occupational exposure to polycyclic aromatic hydrocarbons	1	Number	2021	3.2023976791523623	4.999689831646068	1.7183571363671355
1	All Population	1	Deaths	4	Southeast Asia, East Asia, and Oceania	2	Female	10	25-29 years	426	Tracheal, bronchus, and lung cancer	160	Occupational exposure to polycyclic aromatic hydrocarbons	1	Number	2021	2.2826176418172217	3.6124171351014702	1.074532492091051
1	All Population	1	Deaths	4	Southeast Asia, East Asia, and Oceania	3	Both	10	25-29 years	426	Tracheal, bronchus, and lung cancer	160	Occupational exposure to polycyclic aromatic hydrocarbons	1	Number	2021	5.485015320969582	7.651138822089461	3.640510403367607
1	All Population	1	Deaths	4	Southeast Asia, East Asia, and Oceania	1	Male	10	25-29 years	426	Tracheal, bronchus, and lung cancer	160	Occupational exposure to polycyclic aromatic hydrocarbons	2	Percent	2021	0.0040678852293986	0.006373331557116	0.0020983104726075
1	All Population	1	Deaths	4	Southeast Asia, East Asia, and Oceania	2	Female	10	25-29 years	426	Tracheal, bronchus, and lung cancer	160	Occupational exposure to polycyclic aromatic hydrocarbons	2	Percent	2021	0.0048269440651843	0.0072493236530821	0.0023539753232943
1	All Population	1	Deaths	4	Southeast Asia, East Asia, and Oceania	3	Both	10	25-29 years	426	Tracheal, bronchus, and lung cancer	160	Occupational exposure to polycyclic aromatic hydrocarbons	2	Percent	2021	0.004355387444459	0.0059451651609374	0.0028763779281579
1	All Population	1	Deaths	4	Southeast Asia, East Asia, and Oceania	1	Male	10	25-29 years	426	Tracheal, bronchus, and lung cancer	160	Occupational exposure to polycyclic aromatic hydrocarbons	3	Rate	2021	0.00416079049	0.00649596459	0.0022326159199999997
1	All Population	1	Deaths	4	Southeast Asia, East Asia, and Oceania	2	Female	10	25-29 years	426	Tracheal, bronchus, and lung cancer	160	Occupational exposure to polycyclic aromatic hydrocarbons	3	Rate	2021	0.0032013875900000002	0.0050664409	0.00150703951
1	All Population	1	Deaths	4	Southeast Asia, East Asia, and Oceania	3	Both	10	25-29 years	426	Tracheal, bronchus, and lung cancer	160	Occupational exposure to polycyclic aromatic hydrocarbons	3	Rate	2021	0.0036994181899999996	0.00516037977	0.00245537516
1	All Population	1	Deaths	4	Southeast Asia, East Asia, and Oceania	1	Male	11	30-34 years	426	Tracheal, bronchus, and lung cancer	160	Occupational exposure to polycyclic aromatic hydrocarbons	1	Number	2021	10.296225420784658	16.581437600078573	5.341889453978245
1	All Population	1	Deaths	4	Southeast Asia, East Asia, and Oceania	2	Female	11	30-34 years	426	Tracheal, bronchus, and lung cancer	160	Occupational exposure to polycyclic aromatic hydrocarbons	1	Number	2021	7.099753749347051	11.519632402035292	3.65331189692945
1	All Population	1	Deaths	4	Southeast Asia, East Asia, and Oceania	3	Both	11	30-34 years	426	Tracheal, bronchus, and lung cancer	160	Occupational exposure to polycyclic aromatic hydrocarbons	1	Number	2021	17.39597917013174	25.05266921695322	11.25813458293382
1	All Population	1	Deaths	4	Southeast Asia, East Asia, and Oceania	1	Male	11	30-34 years	426	Tracheal, bronchus, and lung cancer	160	Occupational exposure to polycyclic aromatic hydrocarbons	2	Percent	2021	0.0043554191577628	0.0066135327096055	0.0022950767664837
1	All Population	1	Deaths	4	Southeast Asia, East Asia, and Oceania	2	Female	11	30-34 years	426	Tracheal, bronchus, and lung cancer	160	Occupational exposure to polycyclic aromatic hydrocarbons	2	Percent	2021	0.0054199110421435	0.0082208986005172	0.002714602955695
1	All Population	1	Deaths	4	Southeast Asia, East Asia, and Oceania	3	Both	11	30-34 years	426	Tracheal, bronchus, and lung cancer	160	Occupational exposure to polycyclic aromatic hydrocarbons	2	Percent	2021	0.0047349970568299	0.0066054748071776	0.0031534790975846
1	All Population	1	Deaths	4	Southeast Asia, East Asia, and Oceania	1	Male	11	30-34 years	426	Tracheal, bronchus, and lung cancer	160	Occupational exposure to polycyclic aromatic hydrocarbons	3	Rate	2021	0.01105522282	0.01780375621	0.00573567261
1	All Population	1	Deaths	4	Southeast Asia, East Asia, and Oceania	2	Female	11	30-34 years	426	Tracheal, bronchus, and lung cancer	160	Occupational exposure to polycyclic aromatic hydrocarbons	3	Rate	2021	0.008068236880000001	0.01309103474	0.00415166312
1	All Population	1	Deaths	4	Southeast Asia, East Asia, and Oceania	3	Both	11	30-34 years	426	Tracheal, bronchus, and lung cancer	160	Occupational exposure to polycyclic aromatic hydrocarbons	3	Rate	2021	0.0096040958	0.01383125565	0.0062154709399999996
1	All Population	1	Deaths	4	Southeast Asia, East Asia, and Oceania	1	Male	12	35-39 years	426	Tracheal, bronchus, and lung cancer	160	Occupational exposure to polycyclic aromatic hydrocarbons	1	Number	2021	21.495751251807665	34.130554066592865	11.27099943694149
1	All Population	1	Deaths	4	Southeast Asia, East Asia, and Oceania	2	Female	12	35-39 years	426	Tracheal, bronchus, and lung cancer	160	Occupational exposure to polycyclic aromatic hydrocarbons	1	Number	2021	14.919471767441612	23.554228587397283	7.693668936550685
1	All Population	1	Deaths	4	Southeast Asia, East Asia, and Oceania	3	Both	12	35-39 years	426	Tracheal, bronchus, and lung cancer	160	Occupational exposure to polycyclic aromatic hydrocarbons	1	Number	2021	36.41522301924927	52.2285923961893	23.173812902629507
1	All Population	1	Deaths	4	Southeast Asia, East Asia, and Oceania	1	Male	12	35-39 years	426	Tracheal, bronchus, and lung cancer	160	Occupational exposure to polycyclic aromatic hydrocarbons	2	Percent	2021	0.0050028854800447	0.007621908333683	0.0026507496401655
1	All Population	1	Deaths	4	Southeast Asia, East Asia, and Oceania	2	Female	12	35-39 years	426	Tracheal, bronchus, and lung cancer	160	Occupational exposure to polycyclic aromatic hydrocarbons	2	Percent	2021	0.0060451648126771	0.0092870896946387	0.0031778375764665
1	All Population	1	Deaths	4	Southeast Asia, East Asia, and Oceania	3	Both	12	35-39 years	426	Tracheal, bronchus, and lung cancer	160	Occupational exposure to polycyclic aromatic hydrocarbons	2	Percent	2021	0.0053845468945391	0.0074578452518866	0.0036562213347848
1	All Population	1	Deaths	4	Southeast Asia, East Asia, and Oceania	1	Male	12	35-39 years	426	Tracheal, bronchus, and lung cancer	160	Occupational exposure to polycyclic aromatic hydrocarbons	3	Rate	2021	0.02583750643	0.041024312189999995	0.01354753863
1	All Population	1	Deaths	4	Southeast Asia, East Asia, and Oceania	2	Female	12	35-39 years	426	Tracheal, bronchus, and lung cancer	160	Occupational exposure to polycyclic aromatic hydrocarbons	3	Rate	2021	0.01870024478	0.02952315249	0.00964333688
1	All Population	1	Deaths	4	Southeast Asia, East Asia, and Oceania	3	Both	12	35-39 years	426	Tracheal, bronchus, and lung cancer	160	Occupational exposure to polycyclic aromatic hydrocarbons	3	Rate	2021	0.02234362311	0.03204637751	0.01421896939
1	All Population	1	Deaths	4	Southeast Asia, East Asia, and Oceania	1	Male	13	40-44 years	426	Tracheal, bronchus, and lung cancer	160	Occupational exposure to polycyclic aromatic hydrocarbons	1	Number	2021	53.73303519225982	84.64420193025565	26.254096321224477
1	All Population	1	Deaths	4	Southeast Asia, East Asia, and Oceania	2	Female	13	40-44 years	426	Tracheal, bronchus, and lung cancer	160	Occupational exposure to polycyclic aromatic hydrocarbons	1	Number	2021	38.57496466014014	60.78338306579504	19.218802693280168
1	All Population	1	Deaths	4	Southeast Asia, East Asia, and Oceania	3	Both	13	40-44 years	426	Tracheal, bronchus, and lung cancer	160	Occupational exposure to polycyclic aromatic hydrocarbons	1	Number	2021	92.30799985239996	128.61644576199436	58.43212433479361
1	All Population	1	Deaths	4	Southeast Asia, East Asia, and Oceania	1	Male	13	40-44 years	426	Tracheal, bronchus, and lung cancer	160	Occupational exposure to polycyclic aromatic hydrocarbons	2	Percent	2021	0.006391538669783	0.0095987983948369	0.0033658056223591
1	All Population	1	Deaths	4	Southeast Asia, East Asia, and Oceania	2	Female	13	40-44 years	426	Tracheal, bronchus, and lung cancer	160	Occupational exposure to polycyclic aromatic hydrocarbons	2	Percent	2021	0.0079636139475476	0.0122703908054247	0.0040716437432316
1	All Population	1	Deaths	4	Southeast Asia, East Asia, and Oceania	3	Both	13	40-44 years	426	Tracheal, bronchus, and lung cancer	160	Occupational exposure to polycyclic aromatic hydrocarbons	2	Percent	2021	0.0069713635690568	0.00944833111465	0.004607769589459
1	All Population	1	Deaths	4	Southeast Asia, East Asia, and Oceania	1	Male	13	40-44 years	426	Tracheal, bronchus, and lung cancer	160	Occupational exposure to polycyclic aromatic hydrocarbons	3	Rate	2021	0.07268205274	0.11449407849	0.035512634019999996
1	All Population	1	Deaths	4	Southeast Asia, East Asia, and Oceania	2	Female	13	40-44 years	426	Tracheal, bronchus, and lung cancer	160	Occupational exposure to polycyclic aromatic hydrocarbons	3	Rate	2021	0.054088406039999995	0.08522823891	0.02694790294
1	All Population	1	Deaths	4	Southeast Asia, East Asia, and Oceania	3	Both	13	40-44 years	426	Tracheal, bronchus, and lung cancer	160	Occupational exposure to polycyclic aromatic hydrocarbons	3	Rate	2021	0.06355232124	0.08855000316	0.04022941828
1	All Population	1	Deaths	4	Southeast Asia, East Asia, and Oceania	1	Male	14	45-49 years	426	Tracheal, bronchus, and lung cancer	160	Occupational exposure to polycyclic aromatic hydrocarbons	1	Number	2021	145.93979771458544	242.5076569904635	67.58228519986886
1	All Population	1	Deaths	4	Southeast Asia, East Asia, and Oceania	2	Female	14	45-49 years	426	Tracheal, bronchus, and lung cancer	160	Occupational exposure to polycyclic aromatic hydrocarbons	1	Number	2021	92.53613318730656	143.5315403317956	46.24941825306391
1	All Population	1	Deaths	4	Southeast Asia, East Asia, and Oceania	3	Both	14	45-49 years	426	Tracheal, bronchus, and lung cancer	160	Occupational exposure to polycyclic aromatic hydrocarbons	1	Number	2021	238.47593090189173	344.20819193370204	148.15294359724246
1	All Population	1	Deaths	4	Southeast Asia, East Asia, and Oceania	1	Male	14	45-49 years	426	Tracheal, bronchus, and lung cancer	160	Occupational exposure to polycyclic aromatic hydrocarbons	2	Percent	2021	0.0079667764416389	0.0121576433918465	0.0039204714432126
1	All Population	1	Deaths	4	Southeast Asia, East Asia, and Oceania	2	Female	14	45-49 years	426	Tracheal, bronchus, and lung cancer	160	Occupational exposure to polycyclic aromatic hydrocarbons	2	Percent	2021	0.0098454558860098	0.0149923328277945	0.0048346953760127
1	All Population	1	Deaths	4	Southeast Asia, East Asia, and Oceania	3	Both	14	45-49 years	426	Tracheal, bronchus, and lung cancer	160	Occupational exposure to polycyclic aromatic hydrocarbons	2	Percent	2021	0.0086034755717748	0.0117126450328572	0.0057907926310979
1	All Population	1	Deaths	4	Southeast Asia, East Asia, and Oceania	1	Male	14	45-49 years	426	Tracheal, bronchus, and lung cancer	160	Occupational exposure to polycyclic aromatic hydrocarbons	3	Rate	2021	0.18155362393000002	0.30168702880000003	0.08407445387000001
1	All Population	1	Deaths	4	Southeast Asia, East Asia, and Oceania	2	Female	14	45-49 years	426	Tracheal, bronchus, and lung cancer	160	Occupational exposure to polycyclic aromatic hydrocarbons	3	Rate	2021	0.11751995723	0.18228361074	0.05873629541
1	All Population	1	Deaths	4	Southeast Asia, East Asia, and Oceania	3	Both	14	45-49 years	426	Tracheal, bronchus, and lung cancer	160	Occupational exposure to polycyclic aromatic hydrocarbons	3	Rate	2021	0.14986738632000002	0.21631357881000002	0.09310497017000001
1	All Population	1	Deaths	4	Southeast Asia, East Asia, and Oceania	1	Male	15	50-54 years	426	Tracheal, bronchus, and lung cancer	160	Occupational exposure to polycyclic aromatic hydrocarbons	1	Number	2021	317.8471463340088	519.8563771390145	164.2274970240765
1	All Population	1	Deaths	4	Southeast Asia, East Asia, and Oceania	2	Female	15	50-54 years	426	Tracheal, bronchus, and lung cancer	160	Occupational exposure to polycyclic aromatic hydrocarbons	1	Number	2021	192.74672051565992	307.9264380241684	95.24336197775092
1	All Population	1	Deaths	4	Southeast Asia, East Asia, and Oceania	3	Both	15	50-54 years	426	Tracheal, bronchus, and lung cancer	160	Occupational exposure to polycyclic aromatic hydrocarbons	1	Number	2021	510.5938668496685	757.3544219827837	327.8742626474143
1	All Population	1	Deaths	4	Southeast Asia, East Asia, and Oceania	1	Male	15	50-54 years	426	Tracheal, bronchus, and lung cancer	160	Occupational exposure to polycyclic aromatic hydrocarbons	2	Percent	2021	0.0077460360323179	0.01187411226596	0.0040506238156489
1	All Population	1	Deaths	4	Southeast Asia, East Asia, and Oceania	2	Female	15	50-54 years	426	Tracheal, bronchus, and lung cancer	160	Occupational exposure to polycyclic aromatic hydrocarbons	2	Percent	2021	0.0102119118342213	0.0160151017711414	0.0052796982161309
1	All Population	1	Deaths	4	Southeast Asia, East Asia, and Oceania	3	Both	15	50-54 years	426	Tracheal, bronchus, and lung cancer	160	Occupational exposure to polycyclic aromatic hydrocarbons	2	Percent	2021	0.0085265845660096	0.0116622392765981	0.005566108482098
1	All Population	1	Deaths	4	Southeast Asia, East Asia, and Oceania	1	Male	15	50-54 years	426	Tracheal, bronchus, and lung cancer	160	Occupational exposure to polycyclic aromatic hydrocarbons	3	Rate	2021	0.38192638559000003	0.62466147467	0.19733640864
1	All Population	1	Deaths	4	Southeast Asia, East Asia, and Oceania	2	Female	15	50-54 years	426	Tracheal, bronchus, and lung cancer	160	Occupational exposure to polycyclic aromatic hydrocarbons	3	Rate	2021	0.23389262549	0.37365991418	0.11557509219
1	All Population	1	Deaths	4	Southeast Asia, East Asia, and Oceania	3	Both	15	50-54 years	426	Tracheal, bronchus, and lung cancer	160	Occupational exposure to polycyclic aromatic hydrocarbons	3	Rate	2021	0.30827321637	0.45725594989	0.19795547905
1	All Population	1	Deaths	4	Southeast Asia, East Asia, and Oceania	1	Male	16	55-59 years	426	Tracheal, bronchus, and lung cancer	160	Occupational exposure to polycyclic aromatic hydrocarbons	1	Number	2021	439.53502472971024	700.5993508850286	215.79496553205016
1	All Population	1	Deaths	4	Southeast Asia, East Asia, and Oceania	2	Female	16	55-59 years	426	Tracheal, bronchus, and lung cancer	160	Occupational exposure to polycyclic aromatic hydrocarbons	1	Number	2021	245.233795501274	415.9173791336124	110.40251400761898
1	All Population	1	Deaths	4	Southeast Asia, East Asia, and Oceania	3	Both	16	55-59 years	426	Tracheal, bronchus, and lung cancer	160	Occupational exposure to polycyclic aromatic hydrocarbons	1	Number	2021	684.7688202309844	991.060364225116	419.4783725398383
1	All Population	1	Deaths	4	Southeast Asia, East Asia, and Oceania	1	Male	16	55-59 years	426	Tracheal, bronchus, and lung cancer	160	Occupational exposure to polycyclic aromatic hydrocarbons	2	Percent	2021	0.0068145683526148	0.010513780895789	0.0034739573432935
1	All Population	1	Deaths	4	Southeast Asia, East Asia, and Oceania	2	Female	16	55-59 years	426	Tracheal, bronchus, and lung cancer	160	Occupational exposure to polycyclic aromatic hydrocarbons	2	Percent	2021	0.008773958815214	0.0135454297702455	0.0041802487486028
1	All Population	1	Deaths	4	Southeast Asia, East Asia, and Oceania	3	Both	16	55-59 years	426	Tracheal, bronchus, and lung cancer	160	Occupational exposure to polycyclic aromatic hydrocarbons	2	Percent	2021	0.0074091856877963	0.0101504872763344	0.0046801246355411
1	All Population	1	Deaths	4	Southeast Asia, East Asia, and Oceania	1	Male	16	55-59 years	426	Tracheal, bronchus, and lung cancer	160	Occupational exposure to polycyclic aromatic hydrocarbons	3	Rate	2021	0.59619793301	0.9503130839699999	0.29271048987
1	All Population	1	Deaths	4	Southeast Asia, East Asia, and Oceania	2	Female	16	55-59 years	426	Tracheal, bronchus, and lung cancer	160	Occupational exposure to polycyclic aromatic hydrocarbons	3	Rate	2021	0.32710044286	0.55476350081	0.14725829754
1	All Population	1	Deaths	4	Southeast Asia, East Asia, and Oceania	3	Both	16	55-59 years	426	Tracheal, bronchus, and lung cancer	160	Occupational exposure to polycyclic aromatic hydrocarbons	3	Rate	2021	0.46051900219999997	0.66650541988	0.28210653852
1	All Population	1	Deaths	4	Southeast Asia, East Asia, and Oceania	1	Male	17	60-64 years	426	Tracheal, bronchus, and lung cancer	160	Occupational exposure to polycyclic aromatic hydrocarbons	1	Number	2021	481.72783430493394	772.62186314928	235.20776645533425
1	All Population	1	Deaths	4	Southeast Asia, East Asia, and Oceania	2	Female	17	60-64 years	426	Tracheal, bronchus, and lung cancer	160	Occupational exposure to polycyclic aromatic hydrocarbons	1	Number	2021	271.8733063474404	438.7234651457696	136.32088095101523
1	All Population	1	Deaths	4	Southeast Asia, East Asia, and Oceania	3	Both	17	60-64 years	426	Tracheal, bronchus, and lung cancer	160	Occupational exposure to polycyclic aromatic hydrocarbons	1	Number	2021	753.6011406523745	1075.9664827037907	466.47122642736497
1	All Population	1	Deaths	4	Southeast Asia, East Asia, and Oceania	1	Male	17	60-64 years	426	Tracheal, bronchus, and lung cancer	160	Occupational exposure to polycyclic aromatic hydrocarbons	2	Percent	2021	0.0062552280683239	0.0095217470964379	0.0033153008794564
1	All Population	1	Deaths	4	Southeast Asia, East Asia, and Oceania	2	Female	17	60-64 years	426	Tracheal, bronchus, and lung cancer	160	Occupational exposure to polycyclic aromatic hydrocarbons	2	Percent	2021	0.0082133452959191	0.0128319736264671	0.0043183281525704
1	All Population	1	Deaths	4	Southeast Asia, East Asia, and Oceania	3	Both	17	60-64 years	426	Tracheal, bronchus, and lung cancer	160	Occupational exposure to polycyclic aromatic hydrocarbons	2	Percent	2021	0.006848139791059	0.0094592906899361	0.0044605287395343
1	All Population	1	Deaths	4	Southeast Asia, East Asia, and Oceania	1	Male	17	60-64 years	426	Tracheal, bronchus, and lung cancer	160	Occupational exposure to polycyclic aromatic hydrocarbons	3	Rate	2021	0.92867895119	1.48946689487	0.45343550094
1	All Population	1	Deaths	4	Southeast Asia, East Asia, and Oceania	2	Female	17	60-64 years	426	Tracheal, bronchus, and lung cancer	160	Occupational exposure to polycyclic aromatic hydrocarbons	3	Rate	2021	0.5128968054099999	0.82766442485	0.25717325944999997
1	All Population	1	Deaths	4	Southeast Asia, East Asia, and Oceania	3	Both	17	60-64 years	426	Tracheal, bronchus, and lung cancer	160	Occupational exposure to polycyclic aromatic hydrocarbons	3	Rate	2021	0.71853803333	1.0259045517699998	0.44476752962
1	All Population	1	Deaths	4	Southeast Asia, East Asia, and Oceania	1	Male	18	65-69 years	426	Tracheal, bronchus, and lung cancer	160	Occupational exposure to polycyclic aromatic hydrocarbons	1	Number	2021	623.9745533653623	1007.5389899032024	311.7552745618499
1	All Population	1	Deaths	4	Southeast Asia, East Asia, and Oceania	2	Female	18	65-69 years	426	Tracheal, bronchus, and lung cancer	160	Occupational exposure to polycyclic aromatic hydrocarbons	1	Number	2021	365.53280963056056	612.3167428188142	171.68076838477467
1	All Population	1	Deaths	4	Southeast Asia, East Asia, and Oceania	3	Both	18	65-69 years	426	Tracheal, bronchus, and lung cancer	160	Occupational exposure to polycyclic aromatic hydrocarbons	1	Number	2021	989.5073629959224	1473.6036664412495	596.3597978704729
1	All Population	1	Deaths	4	Southeast Asia, East Asia, and Oceania	1	Male	18	65-69 years	426	Tracheal, bronchus, and lung cancer	160	Occupational exposure to polycyclic aromatic hydrocarbons	2	Percent	2021	0.005471068836523	0.008294569653723	0.0029321024421727
1	All Population	1	Deaths	4	Southeast Asia, East Asia, and Oceania	2	Female	18	65-69 years	426	Tracheal, bronchus, and lung cancer	160	Occupational exposure to polycyclic aromatic hydrocarbons	2	Percent	2021	0.0071516016066017	0.0113276704134431	0.0032969448635887
1	All Population	1	Deaths	4	Southeast Asia, East Asia, and Oceania	3	Both	18	65-69 years	426	Tracheal, bronchus, and lung cancer	160	Occupational exposure to polycyclic aromatic hydrocarbons	2	Percent	2021	0.0059948015606522	0.0083237613486854	0.0038547962679815
1	All Population	1	Deaths	4	Southeast Asia, East Asia, and Oceania	1	Male	18	65-69 years	426	Tracheal, bronchus, and lung cancer	160	Occupational exposure to polycyclic aromatic hydrocarbons	3	Rate	2021	1.27911145218	2.0653961825100002	0.6390801352700001
1	All Population	1	Deaths	4	Southeast Asia, East Asia, and Oceania	2	Female	18	65-69 years	426	Tracheal, bronchus, and lung cancer	160	Occupational exposure to polycyclic aromatic hydrocarbons	3	Rate	2021	0.70812625494	1.18620695737	0.33258754443
1	All Population	1	Deaths	4	Southeast Asia, East Asia, and Oceania	3	Both	18	65-69 years	426	Tracheal, bronchus, and lung cancer	160	Occupational exposure to polycyclic aromatic hydrocarbons	3	Rate	2021	0.9855494157500001	1.4677093741999998	0.59397440822
1	All Population	1	Deaths	4	Southeast Asia, East Asia, and Oceania	1	Male	19	70-74 years	426	Tracheal, bronchus, and lung cancer	160	Occupational exposure to polycyclic aromatic hydrocarbons	1	Number	2021	399.887362547304	652.6605971158142	195.63865482088076
1	All Population	1	Deaths	4	Southeast Asia, East Asia, and Oceania	2	Female	19	70-74 years	426	Tracheal, bronchus, and lung cancer	160	Occupational exposure to polycyclic aromatic hydrocarbons	1	Number	2021	277.8425836495091	429.5141976601692	141.1086596060773
1	All Population	1	Deaths	4	Southeast Asia, East Asia, and Oceania	3	Both	19	70-74 years	426	Tracheal, bronchus, and lung cancer	160	Occupational exposure to polycyclic aromatic hydrocarbons	1	Number	2021	677.7299461968132	964.3696781345632	436.9200986703776
1	All Population	1	Deaths	4	Southeast Asia, East Asia, and Oceania	1	Male	19	70-74 years	426	Tracheal, bronchus, and lung cancer	160	Occupational exposure to polycyclic aromatic hydrocarbons	2	Percent	2021	0.0033978161423079	0.0053565683790075	0.0016988247060607
1	All Population	1	Deaths	4	Southeast Asia, East Asia, and Oceania	2	Female	19	70-74 years	426	Tracheal, bronchus, and lung cancer	160	Occupational exposure to polycyclic aromatic hydrocarbons	2	Percent	2021	0.005208156524974	0.0077760918546251	0.0027660817465242
1	All Population	1	Deaths	4	Southeast Asia, East Asia, and Oceania	3	Both	19	70-74 years	426	Tracheal, bronchus, and lung cancer	160	Occupational exposure to polycyclic aromatic hydrocarbons	2	Percent	2021	0.0039639225168415	0.005477489366242	0.0025347863268798
1	All Population	1	Deaths	4	Southeast Asia, East Asia, and Oceania	1	Male	19	70-74 years	426	Tracheal, bronchus, and lung cancer	160	Occupational exposure to polycyclic aromatic hydrocarbons	3	Rate	2021	1.21869505873	1.9890457144299998	0.5962275487
1	All Population	1	Deaths	4	Southeast Asia, East Asia, and Oceania	2	Female	19	70-74 years	426	Tracheal, bronchus, and lung cancer	160	Occupational exposure to polycyclic aromatic hydrocarbons	3	Rate	2021	0.7744035871399999	1.19714311258	0.39329843086
1	All Population	1	Deaths	4	Southeast Asia, East Asia, and Oceania	3	Both	19	70-74 years	426	Tracheal, bronchus, and lung cancer	160	Occupational exposure to polycyclic aromatic hydrocarbons	3	Rate	2021	0.98663548728	1.40392401523	0.63606585023
1	All Population	1	Deaths	4	Southeast Asia, East Asia, and Oceania	1	Male	20	75-79 years	426	Tracheal, bronchus, and lung cancer	160	Occupational exposure to polycyclic aromatic hydrocarbons	1	Number	2021	151.86007656299884	248.38021871158887	74.34930499586861
1	All Population	1	Deaths	4	Southeast Asia, East Asia, and Oceania	2	Female	20	75-79 years	426	Tracheal, bronchus, and lung cancer	160	Occupational exposure to polycyclic aromatic hydrocarbons	1	Number	2021	112.67121722466686	181.97437405555547	54.16097343581265
1	All Population	1	Deaths	4	Southeast Asia, East Asia, and Oceania	3	Both	20	75-79 years	426	Tracheal, bronchus, and lung cancer	160	Occupational exposure to polycyclic aromatic hydrocarbons	1	Number	2021	264.5312937876655	376.7417179333728	162.7115182899198
1	All Population	1	Deaths	4	Southeast Asia, East Asia, and Oceania	1	Male	20	75-79 years	426	Tracheal, bronchus, and lung cancer	160	Occupational exposure to polycyclic aromatic hydrocarbons	2	Percent	2021	0.0016466651137942	0.0025133139545078	0.0008503439588409
1	All Population	1	Deaths	4	Southeast Asia, East Asia, and Oceania	2	Female	20	75-79 years	426	Tracheal, bronchus, and lung cancer	160	Occupational exposure to polycyclic aromatic hydrocarbons	2	Percent	2021	0.0024538445472943	0.0037803304953399	0.0011949253784489
1	All Population	1	Deaths	4	Southeast Asia, East Asia, and Oceania	3	Both	20	75-79 years	426	Tracheal, bronchus, and lung cancer	160	Occupational exposure to polycyclic aromatic hydrocarbons	2	Percent	2021	0.001918171821711	0.0025759141686529	0.0012277367077908
1	All Population	1	Deaths	4	Southeast Asia, East Asia, and Oceania	1	Male	20	75-79 years	426	Tracheal, bronchus, and lung cancer	160	Occupational exposure to polycyclic aromatic hydrocarbons	3	Rate	2021	0.7745238888	1.2668004471699998	0.37919981432
1	All Population	1	Deaths	4	Southeast Asia, East Asia, and Oceania	2	Female	20	75-79 years	426	Tracheal, bronchus, and lung cancer	160	Occupational exposure to polycyclic aromatic hydrocarbons	3	Rate	2021	0.48970544142999994	0.79091930815	0.23540105502
1	All Population	1	Deaths	4	Southeast Asia, East Asia, and Oceania	3	Both	20	75-79 years	426	Tracheal, bronchus, and lung cancer	160	Occupational exposure to polycyclic aromatic hydrocarbons	3	Rate	2021	0.6207490789	0.8840620368200001	0.38181881491999997
1	All Population	1	Deaths	4	Southeast Asia, East Asia, and Oceania	1	Male	22	All ages	426	Tracheal, bronchus, and lung cancer	160	Occupational exposure to polycyclic aromatic hydrocarbons	1	Number	2021	2688.901162366035	3705.9110456822295	1936.3551544985548
1	All Population	1	Deaths	4	Southeast Asia, East Asia, and Oceania	2	Female	22	All ages	426	Tracheal, bronchus, and lung cancer	160	Occupational exposure to polycyclic aromatic hydrocarbons	1	Number	2021	1664.2244325121142	2210.0548271515327	1236.9990390805
1	All Population	1	Deaths	4	Southeast Asia, East Asia, and Oceania	3	Both	22	All ages	426	Tracheal, bronchus, and lung cancer	160	Occupational exposure to polycyclic aromatic hydrocarbons	1	Number	2021	4353.125594878148	5541.289504126067	3439.518141498077
1	All Population	1	Deaths	4	Southeast Asia, East Asia, and Oceania	1	Male	22	All ages	426	Tracheal, bronchus, and lung cancer	160	Occupational exposure to polycyclic aromatic hydrocarbons	2	Percent	2021	0.0041290278307748	0.0050843926583907	0.0032652417850118
1	All Population	1	Deaths	4	Southeast Asia, East Asia, and Oceania	2	Female	22	All ages	426	Tracheal, bronchus, and lung cancer	160	Occupational exposure to polycyclic aromatic hydrocarbons	2	Percent	2021	0.0052160333346465	0.0063865352174488	0.0041436080441375
1	All Population	1	Deaths	4	Southeast Asia, East Asia, and Oceania	3	Both	22	All ages	426	Tracheal, bronchus, and lung cancer	160	Occupational exposure to polycyclic aromatic hydrocarbons	2	Percent	2021	0.0044893356625217	0.0052236785544691	0.0038384711747976
1	All Population	1	Deaths	4	Southeast Asia, East Asia, and Oceania	1	Male	22	All ages	426	Tracheal, bronchus, and lung cancer	160	Occupational exposure to polycyclic aromatic hydrocarbons	3	Rate	2021	0.24232347914	0.33397629877	0.17450411508
1	All Population	1	Deaths	4	Southeast Asia, East Asia, and Oceania	2	Female	22	All ages	426	Tracheal, bronchus, and lung cancer	160	Occupational exposure to polycyclic aromatic hydrocarbons	3	Rate	2021	0.15475769655	0.20551494595	0.11502963073000001
1	All Population	1	Deaths	4	Southeast Asia, East Asia, and Oceania	3	Both	22	All ages	426	Tracheal, bronchus, and lung cancer	160	Occupational exposure to polycyclic aromatic hydrocarbons	3	Rate	2021	0.19922705898999998	0.25360509061000003	0.15741449879
1	All Population	1	Deaths	4	Southeast Asia, East Asia, and Oceania	1	Male	27	Age-standardized	426	Tracheal, bronchus, and lung cancer	160	Occupational exposure to polycyclic aromatic hydrocarbons	2	Percent	2021	0.0035227304622889	0.0043161748918913	0.0028128823646931
1	All Population	1	Deaths	4	Southeast Asia, East Asia, and Oceania	2	Female	27	Age-standardized	426	Tracheal, bronchus, and lung cancer	160	Occupational exposure to polycyclic aromatic hydrocarbons	2	Percent	2021	0.0049278714298756	0.0060191753612488	0.0038937049387068
1	All Population	1	Deaths	4	Southeast Asia, East Asia, and Oceania	3	Both	27	Age-standardized	426	Tracheal, bronchus, and lung cancer	160	Occupational exposure to polycyclic aromatic hydrocarbons	2	Percent	2021	0.0040748968313755	0.0047048119191458	0.0034843765171427
1	All Population	1	Deaths	4	Southeast Asia, East Asia, and Oceania	1	Male	27	Age-standardized	426	Tracheal, bronchus, and lung cancer	160	Occupational exposure to polycyclic aromatic hydrocarbons	3	Rate	2021	0.17858944656	0.24479492132000003	0.12888957784000002
1	All Population	1	Deaths	4	Southeast Asia, East Asia, and Oceania	2	Female	27	Age-standardized	426	Tracheal, bronchus, and lung cancer	160	Occupational exposure to polycyclic aromatic hydrocarbons	3	Rate	2021	0.10626419505000001	0.14025169845000002	0.07911624972999999
1	All Population	1	Deaths	4	Southeast Asia, East Asia, and Oceania	3	Both	27	Age-standardized	426	Tracheal, bronchus, and lung cancer	160	Occupational exposure to polycyclic aromatic hydrocarbons	3	Rate	2021	0.14162421769	0.17884431834	0.11181292644999999
1	All Population	1	Deaths	4	Southeast Asia, East Asia, and Oceania	1	Male	30	80-84 years	426	Tracheal, bronchus, and lung cancer	160	Occupational exposure to polycyclic aromatic hydrocarbons	1	Number	2021	33.501917382525704	53.5995949352992	16.48418673275971
1	All Population	1	Deaths	4	Southeast Asia, East Asia, and Oceania	2	Female	30	80-84 years	426	Tracheal, bronchus, and lung cancer	160	Occupational exposure to polycyclic aromatic hydrocarbons	1	Number	2021	34.889274864422305	56.6884341607408	17.8477554191466
1	All Population	1	Deaths	4	Southeast Asia, East Asia, and Oceania	3	Both	30	80-84 years	426	Tracheal, bronchus, and lung cancer	160	Occupational exposure to polycyclic aromatic hydrocarbons	1	Number	2021	68.39119224694802	95.40851147261296	44.03721257786289
1	All Population	1	Deaths	4	Southeast Asia, East Asia, and Oceania	1	Male	30	80-84 years	426	Tracheal, bronchus, and lung cancer	160	Occupational exposure to polycyclic aromatic hydrocarbons	2	Percent	2021	0.0005413204186419	0.0008356498279002	0.0003022207244081
1	All Population	1	Deaths	4	Southeast Asia, East Asia, and Oceania	2	Female	30	80-84 years	426	Tracheal, bronchus, and lung cancer	160	Occupational exposure to polycyclic aromatic hydrocarbons	2	Percent	2021	0.0009669909146002	0.0014810159752954	0.0005092943372539
1	All Population	1	Deaths	4	Southeast Asia, East Asia, and Oceania	3	Both	30	80-84 years	426	Tracheal, bronchus, and lung cancer	160	Occupational exposure to polycyclic aromatic hydrocarbons	2	Percent	2021	0.0006989990315567	0.0009665968967922	0.000474458480706
1	All Population	1	Deaths	4	Southeast Asia, East Asia, and Oceania	1	Male	30	80-84 years	426	Tracheal, bronchus, and lung cancer	160	Occupational exposure to polycyclic aromatic hydrocarbons	3	Rate	2021	0.30760074276	0.4921293019	0.15135098164
1	All Population	1	Deaths	4	Southeast Asia, East Asia, and Oceania	2	Female	30	80-84 years	426	Tracheal, bronchus, and lung cancer	160	Occupational exposure to polycyclic aromatic hydrocarbons	3	Rate	2021	0.23924493240999997	0.38872750012	0.12238675225
1	All Population	1	Deaths	4	Southeast Asia, East Asia, and Oceania	3	Both	30	80-84 years	426	Tracheal, bronchus, and lung cancer	160	Occupational exposure to polycyclic aromatic hydrocarbons	3	Rate	2021	0.26846983262	0.37452640119999997	0.17286821155999998
1	All Population	1	Deaths	4	Southeast Asia, East Asia, and Oceania	1	Male	31	85-89 years	426	Tracheal, bronchus, and lung cancer	160	Occupational exposure to polycyclic aromatic hydrocarbons	1	Number	2021	5.642629441054967	8.993951476198573	2.777597274328211
1	All Population	1	Deaths	4	Southeast Asia, East Asia, and Oceania	2	Female	31	85-89 years	426	Tracheal, bronchus, and lung cancer	160	Occupational exposure to polycyclic aromatic hydrocarbons	1	Number	2021	7.393725472992077	11.949055711949768	3.669150268994876
1	All Population	1	Deaths	4	Southeast Asia, East Asia, and Oceania	3	Both	31	85-89 years	426	Tracheal, bronchus, and lung cancer	160	Occupational exposure to polycyclic aromatic hydrocarbons	1	Number	2021	13.036354914047044	18.62222750444	8.171859999031987
1	All Population	1	Deaths	4	Southeast Asia, East Asia, and Oceania	1	Male	31	85-89 years	426	Tracheal, bronchus, and lung cancer	160	Occupational exposure to polycyclic aromatic hydrocarbons	2	Percent	2021	0.0001548360743976	0.000239303952787	8.77056321601e-05
1	All Population	1	Deaths	4	Southeast Asia, East Asia, and Oceania	2	Female	31	85-89 years	426	Tracheal, bronchus, and lung cancer	160	Occupational exposure to polycyclic aromatic hydrocarbons	2	Percent	2021	0.0003260731970331	0.0004995777769232	0.0001748037638406
1	All Population	1	Deaths	4	Southeast Asia, East Asia, and Oceania	3	Both	31	85-89 years	426	Tracheal, bronchus, and lung cancer	160	Occupational exposure to polycyclic aromatic hydrocarbons	2	Percent	2021	0.0002207924010014	0.0003053258074902	0.0001476169779613
1	All Population	1	Deaths	4	Southeast Asia, East Asia, and Oceania	1	Male	31	85-89 years	426	Tracheal, bronchus, and lung cancer	160	Occupational exposure to polycyclic aromatic hydrocarbons	3	Rate	2021	0.12612763958	0.20103851972999998	0.06208661965
1	All Population	1	Deaths	4	Southeast Asia, East Asia, and Oceania	2	Female	31	85-89 years	426	Tracheal, bronchus, and lung cancer	160	Occupational exposure to polycyclic aromatic hydrocarbons	3	Rate	2021	0.09482815822	0.15325250441	0.04705865311
1	All Population	1	Deaths	4	Southeast Asia, East Asia, and Oceania	3	Both	31	85-89 years	426	Tracheal, bronchus, and lung cancer	160	Occupational exposure to polycyclic aromatic hydrocarbons	3	Rate	2021	0.10623954512999999	0.15176151558	0.06659642936
1	All Population	1	Deaths	4	Southeast Asia, East Asia, and Oceania	1	Male	32	90-94 years	426	Tracheal, bronchus, and lung cancer	160	Occupational exposure to polycyclic aromatic hydrocarbons	1	Number	2021	0.2527280706539656	0.4046429796916935	0.128414896706964
1	All Population	1	Deaths	4	Southeast Asia, East Asia, and Oceania	2	Female	32	90-94 years	426	Tracheal, bronchus, and lung cancer	160	Occupational exposure to polycyclic aromatic hydrocarbons	1	Number	2021	0.6043959620211163	0.9834347772053968	0.2986694956072475
1	All Population	1	Deaths	4	Southeast Asia, East Asia, and Oceania	3	Both	32	90-94 years	426	Tracheal, bronchus, and lung cancer	160	Occupational exposure to polycyclic aromatic hydrocarbons	1	Number	2021	0.8571240326750819	1.2528575312110986	0.5211091022920249
1	All Population	1	Deaths	4	Southeast Asia, East Asia, and Oceania	1	Male	32	90-94 years	426	Tracheal, bronchus, and lung cancer	160	Occupational exposure to polycyclic aromatic hydrocarbons	2	Percent	2021	2.51850940862e-05	4.00844148983e-05	1.42708591182e-05
1	All Population	1	Deaths	4	Southeast Asia, East Asia, and Oceania	2	Female	32	90-94 years	426	Tracheal, bronchus, and lung cancer	160	Occupational exposure to polycyclic aromatic hydrocarbons	2	Percent	2021	6.92122857492e-05	0.0001057999945776	3.69061456418e-05
1	All Population	1	Deaths	4	Southeast Asia, East Asia, and Oceania	3	Both	32	90-94 years	426	Tracheal, bronchus, and lung cancer	160	Occupational exposure to polycyclic aromatic hydrocarbons	2	Percent	2021	4.56974686373e-05	6.46970852112e-05	3.01118201801e-05
1	All Population	1	Deaths	4	Southeast Asia, East Asia, and Oceania	1	Male	32	90-94 years	426	Tracheal, bronchus, and lung cancer	160	Occupational exposure to polycyclic aromatic hydrocarbons	3	Rate	2021	0.021581734709999998	0.034554521059999996	0.010966000830000001
1	All Population	1	Deaths	4	Southeast Asia, East Asia, and Oceania	2	Female	32	90-94 years	426	Tracheal, bronchus, and lung cancer	160	Occupational exposure to polycyclic aromatic hydrocarbons	3	Rate	2021	0.02183581273	0.0355298496	0.010790428099999999
1	All Population	1	Deaths	4	Southeast Asia, East Asia, and Oceania	3	Both	32	90-94 years	426	Tracheal, bronchus, and lung cancer	160	Occupational exposure to polycyclic aromatic hydrocarbons	3	Rate	2021	0.02176027656	0.031806979299999996	0.01322968176
1	All Population	1	Deaths	4	Southeast Asia, East Asia, and Oceania	1	Male	235	95+ years	426	Tracheal, bronchus, and lung cancer	160	Occupational exposure to polycyclic aromatic hydrocarbons	1	Number	2021	0.0046823688933379	0.0077138508852522	0.0024121232392106
1	All Population	1	Deaths	4	Southeast Asia, East Asia, and Oceania	2	Female	235	95+ years	426	Tracheal, bronchus, and lung cancer	160	Occupational exposure to polycyclic aromatic hydrocarbons	1	Number	2021	0.0236623375147915	0.0396294646036308	0.0114601242398784
1	All Population	1	Deaths	4	Southeast Asia, East Asia, and Oceania	3	Both	235	95+ years	426	Tracheal, bronchus, and lung cancer	160	Occupational exposure to polycyclic aromatic hydrocarbons	1	Number	2021	0.0283447064081295	0.0449067678435378	0.0157453902135452
1	All Population	1	Deaths	4	Southeast Asia, East Asia, and Oceania	1	Male	235	95+ years	426	Tracheal, bronchus, and lung cancer	160	Occupational exposure to polycyclic aromatic hydrocarbons	2	Percent	2021	3.4126953448e-06	5.3694054062e-06	1.9175278615e-06
1	All Population	1	Deaths	4	Southeast Asia, East Asia, and Oceania	2	Female	235	95+ years	426	Tracheal, bronchus, and lung cancer	160	Occupational exposure to polycyclic aromatic hydrocarbons	2	Percent	2021	9.8690303324e-06	1.52002614079e-05	5.3328040768e-06
1	All Population	1	Deaths	4	Southeast Asia, East Asia, and Oceania	3	Both	235	95+ years	426	Tracheal, bronchus, and lung cancer	160	Occupational exposure to polycyclic aromatic hydrocarbons	2	Percent	2021	7.5121240237e-06	1.10869916091e-05	4.555860261e-06
1	All Population	1	Deaths	4	Southeast Asia, East Asia, and Oceania	1	Male	235	95+ years	426	Tracheal, bronchus, and lung cancer	160	Occupational exposure to polycyclic aromatic hydrocarbons	3	Rate	2021	0.00196089568	0.00323042828	0.0010101557899999999
1	All Population	1	Deaths	4	Southeast Asia, East Asia, and Oceania	2	Female	235	95+ years	426	Tracheal, bronchus, and lung cancer	160	Occupational exposure to polycyclic aromatic hydrocarbons	3	Rate	2021	0.0033587515799999995	0.00562520617	0.00162670786
1	All Population	1	Deaths	4	Southeast Asia, East Asia, and Oceania	3	Both	235	95+ years	426	Tracheal, bronchus, and lung cancer	160	Occupational exposure to polycyclic aromatic hydrocarbons	3	Rate	2021	0.0030048923799999997	0.00476067744	0.0016692077300000001
1	All Population	1	Deaths	1	Global	1	Male	10	25-29 years	426	Tracheal, bronchus, and lung cancer	160	Occupational exposure to polycyclic aromatic hydrocarbons	1	Number	2021	5.472352244801164	8.535049179374697	2.912343338872219
1	All Population	1	Deaths	1	Global	2	Female	10	25-29 years	426	Tracheal, bronchus, and lung cancer	160	Occupational exposure to polycyclic aromatic hydrocarbons	1	Number	2021	3.245838107931966	5.0237238931128445	1.6152880863118142
1	All Population	1	Deaths	1	Global	3	Both	10	25-29 years	426	Tracheal, bronchus, and lung cancer	160	Occupational exposure to polycyclic aromatic hydrocarbons	1	Number	2021	8.718190352733123	11.804268718086067	5.673540432279912
1	All Population	1	Deaths	1	Global	1	Male	10	25-29 years	426	Tracheal, bronchus, and lung cancer	160	Occupational exposure to polycyclic aromatic hydrocarbons	2	Percent	2021	0.0037110198764961	0.0057849445328771	0.0019075926254168
1	All Population	1	Deaths	1	Global	2	Female	10	25-29 years	426	Tracheal, bronchus, and lung cancer	160	Occupational exposure to polycyclic aromatic hydrocarbons	2	Percent	2021	0.003465050397267	0.0051985995221966	0.0017066448569438
1	All Population	1	Deaths	1	Global	3	Both	10	25-29 years	426	Tracheal, bronchus, and lung cancer	160	Occupational exposure to polycyclic aromatic hydrocarbons	2	Percent	2021	0.0036178375514438	0.0049934310022472	0.0023717709294527
1	All Population	1	Deaths	1	Global	1	Male	10	25-29 years	426	Tracheal, bronchus, and lung cancer	160	Occupational exposure to polycyclic aromatic hydrocarbons	3	Rate	2021	0.00184033724	0.00287031392	0.00097941318
1	All Population	1	Deaths	1	Global	2	Female	10	25-29 years	426	Tracheal, bronchus, and lung cancer	160	Occupational exposure to polycyclic aromatic hydrocarbons	3	Rate	2021	0.00111545708	0.00172644112	0.0005551061
1	All Population	1	Deaths	1	Global	3	Both	10	25-29 years	426	Tracheal, bronchus, and lung cancer	160	Occupational exposure to polycyclic aromatic hydrocarbons	3	Rate	2021	0.00148182049	0.0020063575699999997	0.0009643249499999999
1	All Population	1	Deaths	1	Global	1	Male	11	30-34 years	426	Tracheal, bronchus, and lung cancer	160	Occupational exposure to polycyclic aromatic hydrocarbons	1	Number	2021	14.906403992028672	23.608674547663853	7.821085358523459
1	All Population	1	Deaths	1	Global	2	Female	11	30-34 years	426	Tracheal, bronchus, and lung cancer	160	Occupational exposure to polycyclic aromatic hydrocarbons	1	Number	2021	9.1676034445004	14.421991293098204	4.775552203894534
1	All Population	1	Deaths	1	Global	3	Both	11	30-34 years	426	Tracheal, bronchus, and lung cancer	160	Occupational exposure to polycyclic aromatic hydrocarbons	1	Number	2021	24.074007436529094	34.200987597209306	15.34334125598695
1	All Population	1	Deaths	1	Global	1	Male	11	30-34 years	426	Tracheal, bronchus, and lung cancer	160	Occupational exposure to polycyclic aromatic hydrocarbons	2	Percent	2021	0.003870773419396	0.0058647023826581	0.0020517726446441
1	All Population	1	Deaths	1	Global	2	Female	11	30-34 years	426	Tracheal, bronchus, and lung cancer	160	Occupational exposure to polycyclic aromatic hydrocarbons	2	Percent	2021	0.0038992393005858	0.0059202836499565	0.001933647766786
1	All Population	1	Deaths	1	Global	3	Both	11	30-34 years	426	Tracheal, bronchus, and lung cancer	160	Occupational exposure to polycyclic aromatic hydrocarbons	2	Percent	2021	0.0038819170776218	0.0053716144014664	0.0025377098358323
1	All Population	1	Deaths	1	Global	1	Male	11	30-34 years	426	Tracheal, bronchus, and lung cancer	160	Occupational exposure to polycyclic aromatic hydrocarbons	3	Rate	2021	0.004878559330000001	0.00772663343	0.00255968032
1	All Population	1	Deaths	1	Global	2	Female	11	30-34 years	426	Tracheal, bronchus, and lung cancer	160	Occupational exposure to polycyclic aromatic hydrocarbons	3	Rate	2021	0.0030667971400000003	0.00482452387	0.001597544
1	All Population	1	Deaths	1	Global	3	Both	11	30-34 years	426	Tracheal, bronchus, and lung cancer	160	Occupational exposure to polycyclic aromatic hydrocarbons	3	Rate	2021	0.0039825966899999996	0.0056579171699999995	0.0025382703800000002
1	All Population	1	Deaths	1	Global	1	Male	12	35-39 years	426	Tracheal, bronchus, and lung cancer	160	Occupational exposure to polycyclic aromatic hydrocarbons	1	Number	2021	33.19557348122283	51.01927611963101	18.07459210286649
1	All Population	1	Deaths	1	Global	2	Female	12	35-39 years	426	Tracheal, bronchus, and lung cancer	160	Occupational exposure to polycyclic aromatic hydrocarbons	1	Number	2021	19.811394694042136	30.85012624096625	10.378635116542377
1	All Population	1	Deaths	1	Global	3	Both	12	35-39 years	426	Tracheal, bronchus, and lung cancer	160	Occupational exposure to polycyclic aromatic hydrocarbons	1	Number	2021	53.0069681752649	74.70459343032825	34.539048170147865
1	All Population	1	Deaths	1	Global	1	Male	12	35-39 years	426	Tracheal, bronchus, and lung cancer	160	Occupational exposure to polycyclic aromatic hydrocarbons	2	Percent	2021	0.0044346338633836	0.0067561352931212	0.0023919792692176
1	All Population	1	Deaths	1	Global	2	Female	12	35-39 years	426	Tracheal, bronchus, and lung cancer	160	Occupational exposure to polycyclic aromatic hydrocarbons	2	Percent	2021	0.0044289503353956	0.006794786680244	0.0023477891748445
1	All Population	1	Deaths	1	Global	3	Both	12	35-39 years	426	Tracheal, bronchus, and lung cancer	160	Occupational exposure to polycyclic aromatic hydrocarbons	2	Percent	2021	0.0044338885058787	0.0061479548197031	0.003002411262229
1	All Population	1	Deaths	1	Global	1	Male	12	35-39 years	426	Tracheal, bronchus, and lung cancer	160	Occupational exposure to polycyclic aromatic hydrocarbons	3	Rate	2021	0.01172725855	0.01802397667	0.0063853517999999995
1	All Population	1	Deaths	1	Global	2	Female	12	35-39 years	426	Tracheal, bronchus, and lung cancer	160	Occupational exposure to polycyclic aromatic hydrocarbons	3	Rate	2021	0.00713146138	0.01110504774	0.00373597299
1	All Population	1	Deaths	1	Global	3	Both	12	35-39 years	426	Tracheal, bronchus, and lung cancer	160	Occupational exposure to polycyclic aromatic hydrocarbons	3	Rate	2021	0.00945091308	0.01331950579	0.00615816285
1	All Population	1	Deaths	1	Global	1	Male	13	40-44 years	426	Tracheal, bronchus, and lung cancer	160	Occupational exposure to polycyclic aromatic hydrocarbons	1	Number	2021	86.97911315876819	131.59713321910812	45.22148349954523
1	All Population	1	Deaths	1	Global	2	Female	13	40-44 years	426	Tracheal, bronchus, and lung cancer	160	Occupational exposure to polycyclic aromatic hydrocarbons	1	Number	2021	51.37997158242051	79.74912122871258	26.090830361463155
1	All Population	1	Deaths	1	Global	3	Both	13	40-44 years	426	Tracheal, bronchus, and lung cancer	160	Occupational exposure to polycyclic aromatic hydrocarbons	1	Number	2021	138.3590847411886	188.77099910119705	88.40462193307451
1	All Population	1	Deaths	1	Global	1	Male	13	40-44 years	426	Tracheal, bronchus, and lung cancer	160	Occupational exposure to polycyclic aromatic hydrocarbons	2	Percent	2021	0.0055634725605273	0.008398672731331	0.0029360745488467
1	All Population	1	Deaths	1	Global	2	Female	13	40-44 years	426	Tracheal, bronchus, and lung cancer	160	Occupational exposure to polycyclic aromatic hydrocarbons	2	Percent	2021	0.0057566684355295	0.0088243607697929	0.002948790429042
1	All Population	1	Deaths	1	Global	3	Both	13	40-44 years	426	Tracheal, bronchus, and lung cancer	160	Occupational exposure to polycyclic aromatic hydrocarbons	2	Percent	2021	0.0056370637524512	0.0077243257800328	0.003668659683818
1	All Population	1	Deaths	1	Global	1	Male	13	40-44 years	426	Tracheal, bronchus, and lung cancer	160	Occupational exposure to polycyclic aromatic hydrocarbons	3	Rate	2021	0.03449349239	0.05218775575	0.01793358015
1	All Population	1	Deaths	1	Global	2	Female	13	40-44 years	426	Tracheal, bronchus, and lung cancer	160	Occupational exposure to polycyclic aromatic hydrocarbons	3	Rate	2021	0.020710226369999998	0.03214525626	0.01051668551
1	All Population	1	Deaths	1	Global	3	Both	13	40-44 years	426	Tracheal, bronchus, and lung cancer	160	Occupational exposure to polycyclic aromatic hydrocarbons	3	Rate	2021	0.027657943969999998	0.03773527214	0.01767206024
1	All Population	1	Deaths	1	Global	1	Male	14	45-49 years	426	Tracheal, bronchus, and lung cancer	160	Occupational exposure to polycyclic aromatic hydrocarbons	1	Number	2021	214.8862830740349	345.41898097268125	103.47151838069009
1	All Population	1	Deaths	1	Global	2	Female	14	45-49 years	426	Tracheal, bronchus, and lung cancer	160	Occupational exposure to polycyclic aromatic hydrocarbons	1	Number	2021	116.59640238681568	179.91738904231852	58.32394643893038
1	All Population	1	Deaths	1	Global	3	Both	14	45-49 years	426	Tracheal, bronchus, and lung cancer	160	Occupational exposure to polycyclic aromatic hydrocarbons	1	Number	2021	331.4826854608503	469.96735574947263	209.53213858412116
1	All Population	1	Deaths	1	Global	1	Male	14	45-49 years	426	Tracheal, bronchus, and lung cancer	160	Occupational exposure to polycyclic aromatic hydrocarbons	2	Percent	2021	0.0062003909664683	0.0094803598160762	0.0030491607640425
1	All Population	1	Deaths	1	Global	2	Female	14	45-49 years	426	Tracheal, bronchus, and lung cancer	160	Occupational exposure to polycyclic aromatic hydrocarbons	2	Percent	2021	0.0067121463346405	0.0101442852047875	0.0033043878615486
1	All Population	1	Deaths	1	Global	3	Both	14	45-49 years	426	Tracheal, bronchus, and lung cancer	160	Occupational exposure to polycyclic aromatic hydrocarbons	2	Percent	2021	0.0063739641373109	0.0087498148100757	0.0042750528954451
1	All Population	1	Deaths	1	Global	1	Male	14	45-49 years	426	Tracheal, bronchus, and lung cancer	160	Occupational exposure to polycyclic aromatic hydrocarbons	3	Rate	2021	0.0903407179	0.14521819761	0.04350064192
1	All Population	1	Deaths	1	Global	2	Female	14	45-49 years	426	Tracheal, bronchus, and lung cancer	160	Occupational exposure to polycyclic aromatic hydrocarbons	3	Rate	2021	0.04948019332	0.07635181712	0.02475102221
1	All Population	1	Deaths	1	Global	3	Both	14	45-49 years	426	Tracheal, bronchus, and lung cancer	160	Occupational exposure to polycyclic aromatic hydrocarbons	3	Rate	2021	0.07000621902	0.09925295975000001	0.044251339290000004
1	All Population	1	Deaths	1	Global	1	Male	15	50-54 years	426	Tracheal, bronchus, and lung cancer	160	Occupational exposure to polycyclic aromatic hydrocarbons	1	Number	2021	454.12972656346267	713.778204727475	235.80885731073212
1	All Population	1	Deaths	1	Global	2	Female	15	50-54 years	426	Tracheal, bronchus, and lung cancer	160	Occupational exposure to polycyclic aromatic hydrocarbons	1	Number	2021	241.24787117525145	376.36775278514506	124.00258808873228
1	All Population	1	Deaths	1	Global	3	Both	15	50-54 years	426	Tracheal, bronchus, and lung cancer	160	Occupational exposure to polycyclic aromatic hydrocarbons	1	Number	2021	695.3775977387133	1003.034589161351	436.4288729629321
1	All Population	1	Deaths	1	Global	1	Male	15	50-54 years	426	Tracheal, bronchus, and lung cancer	160	Occupational exposure to polycyclic aromatic hydrocarbons	2	Percent	2021	0.0061035444346589	0.0093492282849411	0.0031424088575939
1	All Population	1	Deaths	1	Global	2	Female	15	50-54 years	426	Tracheal, bronchus, and lung cancer	160	Occupational exposure to polycyclic aromatic hydrocarbons	2	Percent	2021	0.0070279931902138	0.011119669217367	0.0036209389298544
1	All Population	1	Deaths	1	Global	3	Both	15	50-54 years	426	Tracheal, bronchus, and lung cancer	160	Occupational exposure to polycyclic aromatic hydrocarbons	2	Percent	2021	0.0063997396248026	0.0087515105044294	0.0041212836888063
1	All Population	1	Deaths	1	Global	1	Male	15	50-54 years	426	Tracheal, bronchus, and lung cancer	160	Occupational exposure to polycyclic aromatic hydrocarbons	3	Rate	2021	0.20458098725999999	0.32155007979	0.10622957717
1	All Population	1	Deaths	1	Global	2	Female	15	50-54 years	426	Tracheal, bronchus, and lung cancer	160	Occupational exposure to polycyclic aromatic hydrocarbons	3	Rate	2021	0.10821077131	0.1688182558	0.05562086676999999
1	All Population	1	Deaths	1	Global	3	Both	15	50-54 years	426	Tracheal, bronchus, and lung cancer	160	Occupational exposure to polycyclic aromatic hydrocarbons	3	Rate	2021	0.15629167846	0.22544004868999998	0.09809088084999999
1	All Population	1	Deaths	1	Global	1	Male	16	55-59 years	426	Tracheal, bronchus, and lung cancer	160	Occupational exposure to polycyclic aromatic hydrocarbons	1	Number	2021	642.0895882264674	1005.9797278269298	323.95107749143455
1	All Population	1	Deaths	1	Global	2	Female	16	55-59 years	426	Tracheal, bronchus, and lung cancer	160	Occupational exposure to polycyclic aromatic hydrocarbons	1	Number	2021	317.5398773599049	523.7562633043053	146.9126039466251
1	All Population	1	Deaths	1	Global	3	Both	16	55-59 years	426	Tracheal, bronchus, and lung cancer	160	Occupational exposure to polycyclic aromatic hydrocarbons	1	Number	2021	959.6294655863728	1351.2836741779502	604.4090534381953
1	All Population	1	Deaths	1	Global	1	Male	16	55-59 years	426	Tracheal, bronchus, and lung cancer	160	Occupational exposure to polycyclic aromatic hydrocarbons	2	Percent	2021	0.0051232560798616	0.0080525748933308	0.0026985628027372
1	All Population	1	Deaths	1	Global	2	Female	16	55-59 years	426	Tracheal, bronchus, and lung cancer	160	Occupational exposure to polycyclic aromatic hydrocarbons	2	Percent	2021	0.0057770869440941	0.0091646354436537	0.002778587146865
1	All Population	1	Deaths	1	Global	3	Both	16	55-59 years	426	Tracheal, bronchus, and lung cancer	160	Occupational exposure to polycyclic aromatic hydrocarbons	2	Percent	2021	0.0053260224009162	0.007301527663974	0.0033887465135423
1	All Population	1	Deaths	1	Global	1	Male	16	55-59 years	426	Tracheal, bronchus, and lung cancer	160	Occupational exposure to polycyclic aromatic hydrocarbons	3	Rate	2021	0.32974261263	0.51661697961	0.16636381684999998
1	All Population	1	Deaths	1	Global	2	Female	16	55-59 years	426	Tracheal, bronchus, and lung cancer	160	Occupational exposure to polycyclic aromatic hydrocarbons	3	Rate	2021	0.15797726889	0.26057068715000004	0.07308956636
1	All Population	1	Deaths	1	Global	3	Both	16	55-59 years	426	Tracheal, bronchus, and lung cancer	160	Occupational exposure to polycyclic aromatic hydrocarbons	3	Rate	2021	0.24249723444	0.34146779115	0.15273345514
1	All Population	1	Deaths	1	Global	1	Male	17	60-64 years	426	Tracheal, bronchus, and lung cancer	160	Occupational exposure to polycyclic aromatic hydrocarbons	1	Number	2021	756.0212827841077	1174.9416850906696	371.571177346036
1	All Population	1	Deaths	1	Global	2	Female	17	60-64 years	426	Tracheal, bronchus, and lung cancer	160	Occupational exposure to polycyclic aromatic hydrocarbons	1	Number	2021	374.8486598124208	590.0022133473063	193.88473502388712
1	All Population	1	Deaths	1	Global	3	Both	17	60-64 years	426	Tracheal, bronchus, and lung cancer	160	Occupational exposure to polycyclic aromatic hydrocarbons	1	Number	2021	1130.8699425965283	1605.710954914687	710.4174882094226
1	All Population	1	Deaths	1	Global	1	Male	17	60-64 years	426	Tracheal, bronchus, and lung cancer	160	Occupational exposure to polycyclic aromatic hydrocarbons	2	Percent	2021	0.0044588013276678	0.0067259195616794	0.0023454649523129
1	All Population	1	Deaths	1	Global	2	Female	17	60-64 years	426	Tracheal, bronchus, and lung cancer	160	Occupational exposure to polycyclic aromatic hydrocarbons	2	Percent	2021	0.005108644567753	0.0079833499538151	0.0027401046545493
1	All Population	1	Deaths	1	Global	3	Both	17	60-64 years	426	Tracheal, bronchus, and lung cancer	160	Occupational exposure to polycyclic aromatic hydrocarbons	2	Percent	2021	0.0046579698699475	0.0065492797081704	0.0029748053557607
1	All Population	1	Deaths	1	Global	1	Male	17	60-64 years	426	Tracheal, bronchus, and lung cancer	160	Occupational exposure to polycyclic aromatic hydrocarbons	3	Rate	2021	0.48607191209	0.7554101511	0.23889580460999998
1	All Population	1	Deaths	1	Global	2	Female	17	60-64 years	426	Tracheal, bronchus, and lung cancer	160	Occupational exposure to polycyclic aromatic hydrocarbons	3	Rate	2021	0.22785638199	0.35864012364000003	0.11785522793999999
1	All Population	1	Deaths	1	Global	3	Both	17	60-64 years	426	Tracheal, bronchus, and lung cancer	160	Occupational exposure to polycyclic aromatic hydrocarbons	3	Rate	2021	0.35334401743	0.50170964695	0.22197227098
1	All Population	1	Deaths	1	Global	1	Male	18	65-69 years	426	Tracheal, bronchus, and lung cancer	160	Occupational exposure to polycyclic aromatic hydrocarbons	1	Number	2021	850.3180556168206	1334.8671157726965	437.50468770019495
1	All Population	1	Deaths	1	Global	2	Female	18	65-69 years	426	Tracheal, bronchus, and lung cancer	160	Occupational exposure to polycyclic aromatic hydrocarbons	1	Number	2021	450.9921957132335	739.4490028380999	212.4301563154357
1	All Population	1	Deaths	1	Global	3	Both	18	65-69 years	426	Tracheal, bronchus, and lung cancer	160	Occupational exposure to polycyclic aromatic hydrocarbons	1	Number	2021	1301.310251330055	1859.3672108244243	791.0259564907701
1	All Population	1	Deaths	1	Global	1	Male	18	65-69 years	426	Tracheal, bronchus, and lung cancer	160	Occupational exposure to polycyclic aromatic hydrocarbons	2	Percent	2021	0.003718804970026	0.0056734911306825	0.00200855749138
1	All Population	1	Deaths	1	Global	2	Female	18	65-69 years	426	Tracheal, bronchus, and lung cancer	160	Occupational exposure to polycyclic aromatic hydrocarbons	2	Percent	2021	0.0044728024913412	0.0071461833702274	0.0021541121644561
1	All Population	1	Deaths	1	Global	3	Both	18	65-69 years	426	Tracheal, bronchus, and lung cancer	160	Occupational exposure to polycyclic aromatic hydrocarbons	2	Percent	2021	0.0039533748174508	0.0054372610003489	0.0024622085561376
1	All Population	1	Deaths	1	Global	1	Male	18	65-69 years	426	Tracheal, bronchus, and lung cancer	160	Occupational exposure to polycyclic aromatic hydrocarbons	3	Rate	2021	0.6449952060299999	1.01254217134	0.33186220652
1	All Population	1	Deaths	1	Global	2	Female	18	65-69 years	426	Tracheal, bronchus, and lung cancer	160	Occupational exposure to polycyclic aromatic hydrocarbons	3	Rate	2021	0.31316962136000004	0.513474438	0.14751180231
1	All Population	1	Deaths	1	Global	3	Both	18	65-69 years	426	Tracheal, bronchus, and lung cancer	160	Occupational exposure to polycyclic aromatic hydrocarbons	3	Rate	2021	0.47175901548	0.67406926511	0.28676760678
1	All Population	1	Deaths	1	Global	1	Male	19	70-74 years	426	Tracheal, bronchus, and lung cancer	160	Occupational exposure to polycyclic aromatic hydrocarbons	1	Number	2021	563.0096310190258	886.5097810905985	282.56017079049553
1	All Population	1	Deaths	1	Global	2	Female	19	70-74 years	426	Tracheal, bronchus, and lung cancer	160	Occupational exposure to polycyclic aromatic hydrocarbons	1	Number	2021	355.9359578216702	536.8031089856679	180.32557588110075
1	All Population	1	Deaths	1	Global	3	Both	19	70-74 years	426	Tracheal, bronchus, and lung cancer	160	Occupational exposure to polycyclic aromatic hydrocarbons	1	Number	2021	918.9455888406958	1285.8183822523283	584.5858908759112
1	All Population	1	Deaths	1	Global	1	Male	19	70-74 years	426	Tracheal, bronchus, and lung cancer	160	Occupational exposure to polycyclic aromatic hydrocarbons	2	Percent	2021	0.0023551860148627	0.0036991172203786	0.0011938359030451
1	All Population	1	Deaths	1	Global	2	Female	19	70-74 years	426	Tracheal, bronchus, and lung cancer	160	Occupational exposure to polycyclic aromatic hydrocarbons	2	Percent	2021	0.0032181085763822	0.0048803960257252	0.0016980408010717
1	All Population	1	Deaths	1	Global	3	Both	19	70-74 years	426	Tracheal, bronchus, and lung cancer	160	Occupational exposure to polycyclic aromatic hydrocarbons	2	Percent	2021	0.00262959167187	0.0036899567842079	0.001670934984357
1	All Population	1	Deaths	1	Global	1	Male	19	70-74 years	426	Tracheal, bronchus, and lung cancer	160	Occupational exposure to polycyclic aromatic hydrocarbons	3	Rate	2021	0.58408691971	0.91969788579	0.29313832428000003
1	All Population	1	Deaths	1	Global	2	Female	19	70-74 years	426	Tracheal, bronchus, and lung cancer	160	Occupational exposure to polycyclic aromatic hydrocarbons	3	Rate	2021	0.32521067718999996	0.49046492426	0.16475942191
1	All Population	1	Deaths	1	Global	3	Both	19	70-74 years	426	Tracheal, bronchus, and lung cancer	160	Occupational exposure to polycyclic aromatic hydrocarbons	3	Rate	2021	0.4464385296	0.62467122633	0.28400121695999997
1	All Population	1	Deaths	1	Global	1	Male	20	75-79 years	426	Tracheal, bronchus, and lung cancer	160	Occupational exposure to polycyclic aromatic hydrocarbons	1	Number	2021	216.39908162002405	341.6667635573048	107.010849282397
1	All Population	1	Deaths	1	Global	2	Female	20	75-79 years	426	Tracheal, bronchus, and lung cancer	160	Occupational exposure to polycyclic aromatic hydrocarbons	1	Number	2021	146.5767170857921	229.6937291912557	71.27892023841139
1	All Population	1	Deaths	1	Global	3	Both	20	75-79 years	426	Tracheal, bronchus, and lung cancer	160	Occupational exposure to polycyclic aromatic hydrocarbons	1	Number	2021	362.9757987058162	507.9098509177505	223.3154115819454
1	All Population	1	Deaths	1	Global	1	Male	20	75-79 years	426	Tracheal, bronchus, and lung cancer	160	Occupational exposure to polycyclic aromatic hydrocarbons	2	Percent	2021	0.0011583347827956	0.0017760435431628	0.0005915916524165
1	All Population	1	Deaths	1	Global	2	Female	20	75-79 years	426	Tracheal, bronchus, and lung cancer	160	Occupational exposure to polycyclic aromatic hydrocarbons	2	Percent	2021	0.0015366897545545	0.0023370423453751	0.0007746894379391
1	All Population	1	Deaths	1	Global	3	Both	20	75-79 years	426	Tracheal, bronchus, and lung cancer	160	Occupational exposure to polycyclic aromatic hydrocarbons	2	Percent	2021	0.0012877630178498	0.0017216643314993	0.0008055362265174
1	All Population	1	Deaths	1	Global	1	Male	20	75-79 years	426	Tracheal, bronchus, and lung cancer	160	Occupational exposure to polycyclic aromatic hydrocarbons	3	Rate	2021	0.36195173464	0.5714759823100001	0.17898764742
1	All Population	1	Deaths	1	Global	2	Female	20	75-79 years	426	Tracheal, bronchus, and lung cancer	160	Occupational exposure to polycyclic aromatic hydrocarbons	3	Rate	2021	0.20330295542	0.31858684595000003	0.0988643724
1	All Population	1	Deaths	1	Global	3	Both	20	75-79 years	426	Tracheal, bronchus, and lung cancer	160	Occupational exposure to polycyclic aromatic hydrocarbons	3	Rate	2021	0.27522268449000004	0.38511744625	0.16932662530999998
1	All Population	1	Deaths	1	Global	1	Male	22	All ages	426	Tracheal, bronchus, and lung cancer	160	Occupational exposure to polycyclic aromatic hydrocarbons	1	Number	2021	3907.71873238608	5073.817129777628	2987.288758250803
1	All Population	1	Deaths	1	Global	2	Female	22	All ages	426	Tracheal, bronchus, and lung cancer	160	Occupational exposure to polycyclic aromatic hydrocarbons	1	Number	2021	2152.109270293733	2773.973402035353	1666.2400546094468
1	All Population	1	Deaths	1	Global	3	Both	22	All ages	426	Tracheal, bronchus, and lung cancer	160	Occupational exposure to polycyclic aromatic hydrocarbons	1	Number	2021	6059.828002679816	7359.337424676531	4970.864906935776
1	All Population	1	Deaths	1	Global	1	Male	22	All ages	426	Tracheal, bronchus, and lung cancer	160	Occupational exposure to polycyclic aromatic hydrocarbons	2	Percent	2021	0.002906918475131	0.0035291146748686	0.0023265662133428
1	All Population	1	Deaths	1	Global	2	Female	22	All ages	426	Tracheal, bronchus, and lung cancer	160	Occupational exposure to polycyclic aromatic hydrocarbons	2	Percent	2021	0.0031908232741103	0.0039503189272164	0.0025379105147514
1	All Population	1	Deaths	1	Global	3	Both	22	All ages	426	Tracheal, bronchus, and lung cancer	160	Occupational exposure to polycyclic aromatic hydrocarbons	2	Percent	2021	0.0030038442101204	0.0034798691691979	0.0025640114077746
1	All Population	1	Deaths	1	Global	1	Male	22	All ages	426	Tracheal, bronchus, and lung cancer	160	Occupational exposure to polycyclic aromatic hydrocarbons	3	Rate	2021	0.09869493311000001	0.12814638835	0.07544817945
1	All Population	1	Deaths	1	Global	2	Female	22	All ages	426	Tracheal, bronchus, and lung cancer	160	Occupational exposure to polycyclic aromatic hydrocarbons	3	Rate	2021	0.05473372698	0.07054934659999999	0.0423768112
1	All Population	1	Deaths	1	Global	3	Both	22	All ages	426	Tracheal, bronchus, and lung cancer	160	Occupational exposure to polycyclic aromatic hydrocarbons	3	Rate	2021	0.07679073249	0.09325824283999999	0.06299128575
1	All Population	1	Deaths	1	Global	1	Male	27	Age-standardized	426	Tracheal, bronchus, and lung cancer	160	Occupational exposure to polycyclic aromatic hydrocarbons	2	Percent	2021	0.0026513537201243	0.0032134441000211	0.002122481529069
1	All Population	1	Deaths	1	Global	2	Female	27	Age-standardized	426	Tracheal, bronchus, and lung cancer	160	Occupational exposure to polycyclic aromatic hydrocarbons	2	Percent	2021	0.003216750182709	0.0039645704882352	0.0025622255494926
1	All Population	1	Deaths	1	Global	3	Both	27	Age-standardized	426	Tracheal, bronchus, and lung cancer	160	Occupational exposure to polycyclic aromatic hydrocarbons	2	Percent	2021	0.0028978840046837	0.0033527925585485	0.0024797358377527
1	All Population	1	Deaths	1	Global	1	Male	27	Age-standardized	426	Tracheal, bronchus, and lung cancer	160	Occupational exposure to polycyclic aromatic hydrocarbons	3	Rate	2021	0.09111282905	0.11788049381	0.06978193982
1	All Population	1	Deaths	1	Global	2	Female	27	Age-standardized	426	Tracheal, bronchus, and lung cancer	160	Occupational exposure to polycyclic aromatic hydrocarbons	3	Rate	2021	0.04672195786	0.06003595547	0.03621528371
1	All Population	1	Deaths	1	Global	3	Both	27	Age-standardized	426	Tracheal, bronchus, and lung cancer	160	Occupational exposure to polycyclic aromatic hydrocarbons	3	Rate	2021	0.06813902408	0.08279058315	0.05596710061000001
1	All Population	1	Deaths	1	Global	1	Male	30	80-84 years	426	Tracheal, bronchus, and lung cancer	160	Occupational exposure to polycyclic aromatic hydrocarbons	1	Number	2021	58.908746413384826	92.87309468757988	30.715939141730367
1	All Population	1	Deaths	1	Global	2	Female	30	80-84 years	426	Tracheal, bronchus, and lung cancer	160	Occupational exposure to polycyclic aromatic hydrocarbons	1	Number	2021	51.80033878390868	82.36278367899774	26.484491331160346
1	All Population	1	Deaths	1	Global	3	Both	30	80-84 years	426	Tracheal, bronchus, and lung cancer	160	Occupational exposure to polycyclic aromatic hydrocarbons	1	Number	2021	110.70908519729343	152.82580332409208	72.46349978018219
1	All Population	1	Deaths	1	Global	1	Male	30	80-84 years	426	Tracheal, bronchus, and lung cancer	160	Occupational exposure to polycyclic aromatic hydrocarbons	2	Percent	2021	0.0004288800825132	0.0006625862995562	0.0002414088677197
1	All Population	1	Deaths	1	Global	2	Female	30	80-84 years	426	Tracheal, bronchus, and lung cancer	160	Occupational exposure to polycyclic aromatic hydrocarbons	2	Percent	2021	0.0006491243942909	0.0009849175389627	0.0003452042471244
1	All Population	1	Deaths	1	Global	3	Both	30	80-84 years	426	Tracheal, bronchus, and lung cancer	160	Occupational exposure to polycyclic aromatic hydrocarbons	2	Percent	2021	0.0005101049181439	0.0006851298593899	0.0003483663580876
1	All Population	1	Deaths	1	Global	1	Male	30	80-84 years	426	Tracheal, bronchus, and lung cancer	160	Occupational exposure to polycyclic aromatic hydrocarbons	3	Rate	2021	0.16072511153000002	0.2533925675	0.08380457988000001
1	All Population	1	Deaths	1	Global	2	Female	30	80-84 years	426	Tracheal, bronchus, and lung cancer	160	Occupational exposure to polycyclic aromatic hydrocarbons	3	Rate	2021	0.10170650636	0.16171382617	0.05200053029
1	All Population	1	Deaths	1	Global	3	Both	30	80-84 years	426	Tracheal, bronchus, and lung cancer	160	Occupational exposure to polycyclic aromatic hydrocarbons	3	Rate	2021	0.1264046827	0.1744924289	0.08273689265
1	All Population	1	Deaths	1	Global	1	Male	31	85-89 years	426	Tracheal, bronchus, and lung cancer	160	Occupational exposure to polycyclic aromatic hydrocarbons	1	Number	2021	10.66935928567768	16.587533250086373	5.607923375300237
1	All Population	1	Deaths	1	Global	2	Female	31	85-89 years	426	Tracheal, bronchus, and lung cancer	160	Occupational exposure to polycyclic aromatic hydrocarbons	1	Number	2021	11.649191257615792	18.24959424213757	5.692895684125737
1	All Population	1	Deaths	1	Global	3	Both	31	85-89 years	426	Tracheal, bronchus, and lung cancer	160	Occupational exposure to polycyclic aromatic hydrocarbons	1	Number	2021	22.31855054329347	30.77991387894457	14.056532335369813
1	All Population	1	Deaths	1	Global	1	Male	31	85-89 years	426	Tracheal, bronchus, and lung cancer	160	Occupational exposure to polycyclic aromatic hydrocarbons	2	Percent	2021	0.0001281406001963	0.0001970703678825	7.2518094984e-05
1	All Population	1	Deaths	1	Global	2	Female	31	85-89 years	426	Tracheal, bronchus, and lung cancer	160	Occupational exposure to polycyclic aromatic hydrocarbons	2	Percent	2021	0.0002151942746992	0.0003272013651455	0.0001134965698197
1	All Population	1	Deaths	1	Global	3	Both	31	85-89 years	426	Tracheal, bronchus, and lung cancer	160	Occupational exposure to polycyclic aromatic hydrocarbons	2	Percent	2021	0.0001624974225962	0.0002228797131503	0.0001095830644147
1	All Population	1	Deaths	1	Global	1	Male	31	85-89 years	426	Tracheal, bronchus, and lung cancer	160	Occupational exposure to polycyclic aromatic hydrocarbons	3	Rate	2021	0.06184182379	0.09614479004	0.032504689350000004
1	All Population	1	Deaths	1	Global	2	Female	31	85-89 years	426	Tracheal, bronchus, and lung cancer	160	Occupational exposure to polycyclic aromatic hydrocarbons	3	Rate	2021	0.04091867444	0.06410309429000001	0.019996731099999998
1	All Population	1	Deaths	1	Global	3	Both	31	85-89 years	426	Tracheal, bronchus, and lung cancer	160	Occupational exposure to polycyclic aromatic hydrocarbons	3	Rate	2021	0.048813815100000005	0.06732000906	0.030743617020000003
1	All Population	1	Deaths	1	Global	1	Male	32	90-94 years	426	Tracheal, bronchus, and lung cancer	160	Occupational exposure to polycyclic aromatic hydrocarbons	1	Number	2021	0.7051146564805371	1.095290093263483	0.3795576049719114
1	All Population	1	Deaths	1	Global	2	Female	32	90-94 years	426	Tracheal, bronchus, and lung cancer	160	Occupational exposure to polycyclic aromatic hydrocarbons	1	Number	2021	1.2242158539497068	2.0036006216852265	0.6183663110548937
1	All Population	1	Deaths	1	Global	3	Both	32	90-94 years	426	Tracheal, bronchus, and lung cancer	160	Occupational exposure to polycyclic aromatic hydrocarbons	1	Number	2021	1.9293305104302432	2.740691351111868	1.1774116826152026
1	All Population	1	Deaths	1	Global	1	Male	32	90-94 years	426	Tracheal, bronchus, and lung cancer	160	Occupational exposure to polycyclic aromatic hydrocarbons	2	Percent	2021	2.40734127908e-05	3.75026173378e-05	1.35710256409e-05
1	All Population	1	Deaths	1	Global	2	Female	32	90-94 years	426	Tracheal, bronchus, and lung cancer	160	Occupational exposure to polycyclic aromatic hydrocarbons	2	Percent	2021	4.59702445457e-05	6.99462038439e-05	2.45927075761e-05
1	All Population	1	Deaths	1	Global	3	Both	32	90-94 years	426	Tracheal, bronchus, and lung cancer	160	Occupational exposure to polycyclic aromatic hydrocarbons	2	Percent	2021	3.44915998731e-05	4.72434619415e-05	2.32489226839e-05
1	All Population	1	Deaths	1	Global	1	Male	32	90-94 years	426	Tracheal, bronchus, and lung cancer	160	Occupational exposure to polycyclic aromatic hydrocarbons	3	Rate	2021	0.01209770567	0.018791975250000002	0.00651209863
1	All Population	1	Deaths	1	Global	2	Female	32	90-94 years	426	Tracheal, bronchus, and lung cancer	160	Occupational exposure to polycyclic aromatic hydrocarbons	3	Rate	2021	0.010150307479999999	0.01661239912	0.00512704371
1	All Population	1	Deaths	1	Global	3	Both	32	90-94 years	426	Tracheal, bronchus, and lung cancer	160	Occupational exposure to polycyclic aromatic hydrocarbons	3	Rate	2021	0.01078478517	0.015320219780000002	0.00658162611
1	All Population	1	Deaths	1	Global	1	Male	235	95+ years	426	Tracheal, bronchus, and lung cancer	160	Occupational exposure to polycyclic aromatic hydrocarbons	1	Number	2021	0.0284202497746824	0.0452386735224074	0.0146352432133278
1	All Population	1	Deaths	1	Global	2	Female	235	95+ years	426	Tracheal, bronchus, and lung cancer	160	Occupational exposure to polycyclic aromatic hydrocarbons	1	Number	2021	0.0930352142754476	0.1536421673893293	0.0451972940471753
1	All Population	1	Deaths	1	Global	3	Both	235	95+ years	426	Tracheal, bronchus, and lung cancer	160	Occupational exposure to polycyclic aromatic hydrocarbons	1	Number	2021	0.1214554640501301	0.1861005610832957	0.0685313217621267
1	All Population	1	Deaths	1	Global	1	Male	235	95+ years	426	Tracheal, bronchus, and lung cancer	160	Occupational exposure to polycyclic aromatic hydrocarbons	2	Percent	2021	4.5270858721e-06	6.9644490866e-06	2.5398265966e-06
1	All Population	1	Deaths	1	Global	2	Female	235	95+ years	426	Tracheal, bronchus, and lung cancer	160	Occupational exposure to polycyclic aromatic hydrocarbons	2	Percent	2021	9.3733844005e-06	1.44394576814e-05	5.0709374793e-06
1	All Population	1	Deaths	1	Global	3	Both	235	95+ years	426	Tracheal, bronchus, and lung cancer	160	Occupational exposure to polycyclic aromatic hydrocarbons	2	Percent	2021	7.4924355027e-06	1.0603844303e-05	4.825927459e-06
1	All Population	1	Deaths	1	Global	1	Male	235	95+ years	426	Tracheal, bronchus, and lung cancer	160	Occupational exposure to polycyclic aromatic hydrocarbons	3	Rate	2021	0.0018795940900000001	0.00299189289	0.0009679125600000001
1	All Population	1	Deaths	1	Global	2	Female	235	95+ years	426	Tracheal, bronchus, and lung cancer	160	Occupational exposure to polycyclic aromatic hydrocarbons	3	Rate	2021	0.00236233905	0.0039012635600000002	0.00114764429
1	All Population	1	Deaths	1	Global	3	Both	235	95+ years	426	Tracheal, bronchus, and lung cancer	160	Occupational exposure to polycyclic aromatic hydrocarbons	3	Rate	2021	0.0022284144100000003	0.0034144958100000003	0.00125738423
1	All Population	1	Deaths	6	China	1	Male	22	All ages	426	Tracheal, bronchus, and lung cancer	160	Occupational exposure to polycyclic aromatic hydrocarbons	1	Number	2021	2241.7882511800326	3221.604778902808	1532.738980172367
1	All Population	1	Deaths	6	China	2	Female	22	All ages	426	Tracheal, bronchus, and lung cancer	160	Occupational exposure to polycyclic aromatic hydrocarbons	1	Number	2021	1438.079038781582	1971.2216029992755	1041.966450212026
1	All Population	1	Deaths	6	China	3	Both	22	All ages	426	Tracheal, bronchus, and lung cancer	160	Occupational exposure to polycyclic aromatic hydrocarbons	1	Number	2021	3679.867289961619	4774.84171601722	2835.7292353746952
1	All Population	1	Deaths	6	China	1	Male	22	All ages	426	Tracheal, bronchus, and lung cancer	160	Occupational exposure to polycyclic aromatic hydrocarbons	2	Percent	2021	0.0041046472020174	0.0050629926181082	0.0032161890654456
1	All Population	1	Deaths	6	China	2	Female	22	All ages	426	Tracheal, bronchus, and lung cancer	160	Occupational exposure to polycyclic aromatic hydrocarbons	2	Percent	2021	0.0053577258712529	0.0066181530901335	0.0042382379234749
1	All Population	1	Deaths	6	China	3	Both	22	All ages	426	Tracheal, bronchus, and lung cancer	160	Occupational exposure to polycyclic aromatic hydrocarbons	2	Percent	2021	0.0045215214873893	0.0052956570633677	0.0038337068161281
1	All Population	1	Deaths	6	China	1	Male	22	All ages	426	Tracheal, bronchus, and lung cancer	160	Occupational exposure to polycyclic aromatic hydrocarbons	3	Rate	2021	0.30789419165	0.44246525009	0.21051115290000003
1	All Population	1	Deaths	6	China	2	Female	22	All ages	426	Tracheal, bronchus, and lung cancer	160	Occupational exposure to polycyclic aromatic hydrocarbons	3	Rate	2021	0.20702433928000002	0.28377497962	0.15000038947
1	All Population	1	Deaths	6	China	3	Both	22	All ages	426	Tracheal, bronchus, and lung cancer	160	Occupational exposure to polycyclic aromatic hydrocarbons	3	Rate	2021	0.25864542314	0.33560747133999996	0.19931381492999997
1	All Population	1	Deaths	6	China	1	Male	27	Age-standardized	426	Tracheal, bronchus, and lung cancer	160	Occupational exposure to polycyclic aromatic hydrocarbons	2	Percent	2021	0.0035299434405558	0.0043264260849317	0.002796769033144
1	All Population	1	Deaths	6	China	2	Female	27	Age-standardized	426	Tracheal, bronchus, and lung cancer	160	Occupational exposure to polycyclic aromatic hydrocarbons	2	Percent	2021	0.0051438186516454	0.0062799904623698	0.0040433140355929
1	All Population	1	Deaths	6	China	3	Both	27	Age-standardized	426	Tracheal, bronchus, and lung cancer	160	Occupational exposure to polycyclic aromatic hydrocarbons	2	Percent	2021	0.0041623454009665	0.0048402709175874	0.003552984641827
1	All Population	1	Deaths	6	China	1	Male	27	Age-standardized	426	Tracheal, bronchus, and lung cancer	160	Occupational exposure to polycyclic aromatic hydrocarbons	3	Rate	2021	0.19946152895	0.28264007795	0.13834768866
1	All Population	1	Deaths	6	China	2	Female	27	Age-standardized	426	Tracheal, bronchus, and lung cancer	160	Occupational exposure to polycyclic aromatic hydrocarbons	3	Rate	2021	0.12563127719	0.17077228946999998	0.08974910314000001
1	All Population	1	Deaths	6	China	3	Both	27	Age-standardized	426	Tracheal, bronchus, and lung cancer	160	Occupational exposure to polycyclic aromatic hydrocarbons	3	Rate	2021	0.16216923769	0.20953149095999998	0.12478910428000001
1	All Population	1	Deaths	6	China	1	Male	30	80-84 years	426	Tracheal, bronchus, and lung cancer	160	Occupational exposure to polycyclic aromatic hydrocarbons	1	Number	2021	30.29713493467733	48.76842474485127	14.522940222336036
1	All Population	1	Deaths	6	China	2	Female	30	80-84 years	426	Tracheal, bronchus, and lung cancer	160	Occupational exposure to polycyclic aromatic hydrocarbons	1	Number	2021	32.12050910872968	52.48361740541801	15.93754939478477
1	All Population	1	Deaths	6	China	3	Both	30	80-84 years	426	Tracheal, bronchus, and lung cancer	160	Occupational exposure to polycyclic aromatic hydrocarbons	1	Number	2021	62.41764404340705	87.69749226978539	39.86465696072208
1	All Population	1	Deaths	6	China	1	Male	30	80-84 years	426	Tracheal, bronchus, and lung cancer	160	Occupational exposure to polycyclic aromatic hydrocarbons	2	Percent	2021	0.0005537502495987	0.0008545950972206	0.0003089662747043
1	All Population	1	Deaths	6	China	2	Female	30	80-84 years	426	Tracheal, bronchus, and lung cancer	160	Occupational exposure to polycyclic aromatic hydrocarbons	2	Percent	2021	0.0010170029790138	0.001560069654359	0.0005319498932594
1	All Population	1	Deaths	6	China	3	Both	30	80-84 years	426	Tracheal, bronchus, and lung cancer	160	Occupational exposure to polycyclic aromatic hydrocarbons	2	Percent	2021	0.0007243152054597	0.0010067623117827	0.000490581412935
1	All Population	1	Deaths	6	China	1	Male	30	80-84 years	426	Tracheal, bronchus, and lung cancer	160	Occupational exposure to polycyclic aromatic hydrocarbons	3	Rate	2021	0.34924751153	0.56217365174	0.16741189369
1	All Population	1	Deaths	6	China	2	Female	30	80-84 years	426	Tracheal, bronchus, and lung cancer	160	Occupational exposure to polycyclic aromatic hydrocarbons	3	Rate	2021	0.28893454684000003	0.47210740529000006	0.14336350014
1	All Population	1	Deaths	6	China	3	Both	30	80-84 years	426	Tracheal, bronchus, and lung cancer	160	Occupational exposure to polycyclic aromatic hydrocarbons	3	Rate	2021	0.3153703431	0.44309888093000005	0.20141949822000002
1	All Population	1	Deaths	6	China	1	Male	31	85-89 years	426	Tracheal, bronchus, and lung cancer	160	Occupational exposure to polycyclic aromatic hydrocarbons	1	Number	2021	5.155330499760442	8.21265483443434	2.5372624259217
1	All Population	1	Deaths	6	China	2	Female	31	85-89 years	426	Tracheal, bronchus, and lung cancer	160	Occupational exposure to polycyclic aromatic hydrocarbons	1	Number	2021	6.854052411869643	11.251151942097842	3.370331071275979
1	All Population	1	Deaths	6	China	3	Both	31	85-89 years	426	Tracheal, bronchus, and lung cancer	160	Occupational exposure to polycyclic aromatic hydrocarbons	1	Number	2021	12.009382911630084	17.267423303370556	7.566814353028171
1	All Population	1	Deaths	6	China	1	Male	31	85-89 years	426	Tracheal, bronchus, and lung cancer	160	Occupational exposure to polycyclic aromatic hydrocarbons	2	Percent	2021	0.0001563901546419	0.0002407244849633	8.84000541955e-05
1	All Population	1	Deaths	6	China	2	Female	31	85-89 years	426	Tracheal, bronchus, and lung cancer	160	Occupational exposure to polycyclic aromatic hydrocarbons	2	Percent	2021	0.0003438190987167	0.000530017828252	0.0001848135207399
1	All Population	1	Deaths	6	China	3	Both	31	85-89 years	426	Tracheal, bronchus, and lung cancer	160	Occupational exposure to polycyclic aromatic hydrocarbons	2	Percent	2021	0.0002273019768482	0.0003142789358899	0.0001517012446251
1	All Population	1	Deaths	6	China	1	Male	31	85-89 years	426	Tracheal, bronchus, and lung cancer	160	Occupational exposure to polycyclic aromatic hydrocarbons	3	Rate	2021	0.14810272539	0.23593377062999998	0.07289066730999999
1	All Population	1	Deaths	6	China	2	Female	31	85-89 years	426	Tracheal, bronchus, and lung cancer	160	Occupational exposure to polycyclic aromatic hydrocarbons	3	Rate	2021	0.11338691004000001	0.18612833349	0.05575554475
1	All Population	1	Deaths	6	China	3	Both	31	85-89 years	426	Tracheal, bronchus, and lung cancer	160	Occupational exposure to polycyclic aromatic hydrocarbons	3	Rate	2021	0.12607281942	0.18127099084999998	0.07943535705
1	All Population	1	Deaths	6	China	1	Male	32	90-94 years	426	Tracheal, bronchus, and lung cancer	160	Occupational exposure to polycyclic aromatic hydrocarbons	1	Number	2021	0.2126179890823653	0.3411873909525864	0.1061694922942354
1	All Population	1	Deaths	6	China	2	Female	32	90-94 years	426	Tracheal, bronchus, and lung cancer	160	Occupational exposure to polycyclic aromatic hydrocarbons	1	Number	2021	0.559268112172021	0.9132478501312128	0.2751288929430897
1	All Population	1	Deaths	6	China	3	Both	32	90-94 years	426	Tracheal, bronchus, and lung cancer	160	Occupational exposure to polycyclic aromatic hydrocarbons	1	Number	2021	0.7718861012543857	1.1381225475417784	0.4680770375204501
1	All Population	1	Deaths	6	China	1	Male	32	90-94 years	426	Tracheal, bronchus, and lung cancer	160	Occupational exposure to polycyclic aromatic hydrocarbons	2	Percent	2021	2.4312083028e-05	3.78021727282e-05	1.35413646878e-05
1	All Population	1	Deaths	6	China	2	Female	32	90-94 years	426	Tracheal, bronchus, and lung cancer	160	Occupational exposure to polycyclic aromatic hydrocarbons	2	Percent	2021	7.37119853852e-05	0.000113095160973	3.96674005913e-05
1	All Population	1	Deaths	6	China	3	Both	32	90-94 years	426	Tracheal, bronchus, and lung cancer	160	Occupational exposure to polycyclic aromatic hydrocarbons	2	Percent	2021	4.73051405876e-05	6.81121776799e-05	3.107221267e-05
1	All Population	1	Deaths	6	China	1	Male	32	90-94 years	426	Tracheal, bronchus, and lung cancer	160	Occupational exposure to polycyclic aromatic hydrocarbons	3	Rate	2021	0.02628695272	0.04218258697	0.01312622905
1	All Population	1	Deaths	6	China	2	Female	32	90-94 years	426	Tracheal, bronchus, and lung cancer	160	Occupational exposure to polycyclic aromatic hydrocarbons	3	Rate	2021	0.02634139697	0.04301375964	0.012958506359999998
1	All Population	1	Deaths	6	China	3	Both	32	90-94 years	426	Tracheal, bronchus, and lung cancer	160	Occupational exposure to polycyclic aromatic hydrocarbons	3	Rate	2021	0.02632637767	0.03881744207	0.015964496380000002
1	All Population	1	Deaths	6	China	1	Male	235	95+ years	426	Tracheal, bronchus, and lung cancer	160	Occupational exposure to polycyclic aromatic hydrocarbons	1	Number	2021	0.0023860922013972	0.0039712225501321	0.0012175437018633
1	All Population	1	Deaths	6	China	2	Female	235	95+ years	426	Tracheal, bronchus, and lung cancer	160	Occupational exposure to polycyclic aromatic hydrocarbons	1	Number	2021	0.0207572840461411	0.0352542986197061	0.0101130234419499
1	All Population	1	Deaths	6	China	3	Both	235	95+ years	426	Tracheal, bronchus, and lung cancer	160	Occupational exposure to polycyclic aromatic hydrocarbons	1	Number	2021	0.0231433762475384	0.0378118638650558	0.0123784513870259
1	All Population	1	Deaths	6	China	1	Male	235	95+ years	426	Tracheal, bronchus, and lung cancer	160	Occupational exposure to polycyclic aromatic hydrocarbons	2	Percent	2021	2.340191988e-06	3.723433974e-06	1.2911249103e-06
1	All Population	1	Deaths	6	China	2	Female	235	95+ years	426	Tracheal, bronchus, and lung cancer	160	Occupational exposure to polycyclic aromatic hydrocarbons	2	Percent	2021	1.01623542223e-05	1.5668970483e-05	5.5505891565e-06
1	All Population	1	Deaths	6	China	3	Both	235	95+ years	426	Tracheal, bronchus, and lung cancer	160	Occupational exposure to polycyclic aromatic hydrocarbons	2	Percent	2021	7.5502561774e-06	1.14508628272e-05	4.4682488826e-06
1	All Population	1	Deaths	6	China	1	Male	235	95+ years	426	Tracheal, bronchus, and lung cancer	160	Occupational exposure to polycyclic aromatic hydrocarbons	3	Rate	2021	0.0019728952199999997	0.00328353028	0.0010067029899999999
1	All Population	1	Deaths	6	China	2	Female	235	95+ years	426	Tracheal, bronchus, and lung cancer	160	Occupational exposure to polycyclic aromatic hydrocarbons	3	Rate	2021	0.0040060008	0.00680381634	0.0019517380000000002
1	All Population	1	Deaths	6	China	3	Both	235	95+ years	426	Tracheal, bronchus, and lung cancer	160	Occupational exposure to polycyclic aromatic hydrocarbons	3	Rate	2021	0.00362125369	0.00591643804	0.00193686143
1	All Population	1	Deaths	5	East Asia	1	Male	10	25-29 years	426	Tracheal, bronchus, and lung cancer	160	Occupational exposure to polycyclic aromatic hydrocarbons	1	Number	2021	2.4039002781892305	3.903218016773264	1.2421470670303083
1	All Population	1	Deaths	5	East Asia	2	Female	10	25-29 years	426	Tracheal, bronchus, and lung cancer	160	Occupational exposure to polycyclic aromatic hydrocarbons	1	Number	2021	1.6230637198438822	2.6895772971872924	0.7811955321442131
1	All Population	1	Deaths	5	East Asia	3	Both	10	25-29 years	426	Tracheal, bronchus, and lung cancer	160	Occupational exposure to polycyclic aromatic hydrocarbons	1	Number	2021	4.026963998033116	5.829835690712933	2.617006323201297
1	All Population	1	Deaths	5	East Asia	1	Male	10	25-29 years	426	Tracheal, bronchus, and lung cancer	160	Occupational exposure to polycyclic aromatic hydrocarbons	2	Percent	2021	0.0041396713565723	0.0065043676914995	0.0021338730671731
1	All Population	1	Deaths	5	East Asia	2	Female	10	25-29 years	426	Tracheal, bronchus, and lung cancer	160	Occupational exposure to polycyclic aromatic hydrocarbons	2	Percent	2021	0.0052764694173292	0.0080595218862124	0.0026055334149006
1	All Population	1	Deaths	5	East Asia	3	Both	10	25-29 years	426	Tracheal, bronchus, and lung cancer	160	Occupational exposure to polycyclic aromatic hydrocarbons	2	Percent	2021	0.0045354412330123	0.0062223912239759	0.0029703585969355
1	All Population	1	Deaths	5	East Asia	1	Male	10	25-29 years	426	Tracheal, bronchus, and lung cancer	160	Occupational exposure to polycyclic aromatic hydrocarbons	3	Rate	2021	0.00505175469	0.00820254488	0.0026103504899999998
1	All Population	1	Deaths	5	East Asia	2	Female	10	25-29 years	426	Tracheal, bronchus, and lung cancer	160	Occupational exposure to polycyclic aromatic hydrocarbons	3	Rate	2021	0.00380294099	0.00630184978	0.00183039056
1	All Population	1	Deaths	5	East Asia	3	Both	10	25-29 years	426	Tracheal, bronchus, and lung cancer	160	Occupational exposure to polycyclic aromatic hydrocarbons	3	Rate	2021	0.0044612871	0.006458605229999999	0.0028992602300000002
1	All Population	1	Deaths	5	East Asia	1	Male	11	30-34 years	426	Tracheal, bronchus, and lung cancer	160	Occupational exposure to polycyclic aromatic hydrocarbons	1	Number	2021	8.653955252503435	14.28444050350424	4.434025241690423
1	All Population	1	Deaths	5	East Asia	2	Female	11	30-34 years	426	Tracheal, bronchus, and lung cancer	160	Occupational exposure to polycyclic aromatic hydrocarbons	1	Number	2021	5.86609742070855	9.877806586513415	3.000456956865875
1	All Population	1	Deaths	5	East Asia	3	Both	11	30-34 years	426	Tracheal, bronchus, and lung cancer	160	Occupational exposure to polycyclic aromatic hydrocarbons	1	Number	2021	14.52005267321198	21.11823955441028	9.194885325481245
1	All Population	1	Deaths	5	East Asia	1	Male	11	30-34 years	426	Tracheal, bronchus, and lung cancer	160	Occupational exposure to polycyclic aromatic hydrocarbons	2	Percent	2021	0.004438441699872	0.0067694814847993	0.0023309562843559
1	All Population	1	Deaths	5	East Asia	2	Female	11	30-34 years	426	Tracheal, bronchus, and lung cancer	160	Occupational exposure to polycyclic aromatic hydrocarbons	2	Percent	2021	0.005798817416367	0.0088154792512542	0.0029055076168648
1	All Population	1	Deaths	5	East Asia	3	Both	11	30-34 years	426	Tracheal, bronchus, and lung cancer	160	Occupational exposure to polycyclic aromatic hydrocarbons	2	Percent	2021	0.0049031881789791	0.0068981458489517	0.0032788224149416
1	All Population	1	Deaths	5	East Asia	1	Male	11	30-34 years	426	Tracheal, bronchus, and lung cancer	160	Occupational exposure to polycyclic aromatic hydrocarbons	3	Rate	2021	0.013387144310000001	0.02209716377	0.006859168329999999
1	All Population	1	Deaths	5	East Asia	2	Female	11	30-34 years	426	Tracheal, bronchus, and lung cancer	160	Occupational exposure to polycyclic aromatic hydrocarbons	3	Rate	2021	0.00974044797	0.01640174961	0.004982153
1	All Population	1	Deaths	5	East Asia	3	Both	11	30-34 years	426	Tracheal, bronchus, and lung cancer	160	Occupational exposure to polycyclic aromatic hydrocarbons	3	Rate	2021	0.01162833314	0.01691246791	0.007363691590000001
1	All Population	1	Deaths	5	East Asia	1	Male	12	35-39 years	426	Tracheal, bronchus, and lung cancer	160	Occupational exposure to polycyclic aromatic hydrocarbons	1	Number	2021	17.4621071701738	28.10718695408908	8.862542620886398
1	All Population	1	Deaths	5	East Asia	2	Female	12	35-39 years	426	Tracheal, bronchus, and lung cancer	160	Occupational exposure to polycyclic aromatic hydrocarbons	1	Number	2021	11.859538193151003	19.33004353473581	6.000943550697193
1	All Population	1	Deaths	5	East Asia	3	Both	12	35-39 years	426	Tracheal, bronchus, and lung cancer	160	Occupational exposure to polycyclic aromatic hydrocarbons	1	Number	2021	29.321645363324787	43.244719239766	18.5513732949375
1	All Population	1	Deaths	5	East Asia	1	Male	12	35-39 years	426	Tracheal, bronchus, and lung cancer	160	Occupational exposure to polycyclic aromatic hydrocarbons	2	Percent	2021	0.0049743173067368	0.0076383710885181	0.0026003615577419
1	All Population	1	Deaths	5	East Asia	2	Female	12	35-39 years	426	Tracheal, bronchus, and lung cancer	160	Occupational exposure to polycyclic aromatic hydrocarbons	2	Percent	2021	0.0062263752829854	0.0096116647886963	0.0032728898877499
1	All Population	1	Deaths	5	East Asia	3	Both	12	35-39 years	426	Tracheal, bronchus, and lung cancer	160	Occupational exposure to polycyclic aromatic hydrocarbons	2	Percent	2021	0.0054165598784025	0.0074995861207479	0.0036539079751131
1	All Population	1	Deaths	5	East Asia	1	Male	12	35-39 years	426	Tracheal, bronchus, and lung cancer	160	Occupational exposure to polycyclic aromatic hydrocarbons	3	Rate	2021	0.030989629859999996	0.04988122634	0.01572816572
1	All Population	1	Deaths	5	East Asia	2	Female	12	35-39 years	426	Tracheal, bronchus, and lung cancer	160	Occupational exposure to polycyclic aromatic hydrocarbons	3	Rate	2021	0.02220247064	0.03618814805	0.01123448239
1	All Population	1	Deaths	5	East Asia	3	Both	12	35-39 years	426	Tracheal, bronchus, and lung cancer	160	Occupational exposure to polycyclic aromatic hydrocarbons	3	Rate	2021	0.02671344449	0.039398041700000004	0.016901203
1	All Population	1	Deaths	5	East Asia	1	Male	13	40-44 years	426	Tracheal, bronchus, and lung cancer	160	Occupational exposure to polycyclic aromatic hydrocarbons	1	Number	2021	41.50954880437341	65.95445567596802	19.53007851481889
1	All Population	1	Deaths	5	East Asia	2	Female	13	40-44 years	426	Tracheal, bronchus, and lung cancer	160	Occupational exposure to polycyclic aromatic hydrocarbons	1	Number	2021	30.12536149226558	48.80214277282671	15.0560551158763
1	All Population	1	Deaths	5	East Asia	3	Both	13	40-44 years	426	Tracheal, bronchus, and lung cancer	160	Occupational exposure to polycyclic aromatic hydrocarbons	1	Number	2021	71.63491029663906	102.1873770128247	44.90038136244048
1	All Population	1	Deaths	5	East Asia	1	Male	13	40-44 years	426	Tracheal, bronchus, and lung cancer	160	Occupational exposure to polycyclic aromatic hydrocarbons	2	Percent	2021	0.0062458588859512	0.0095110870485346	0.003261542617189
1	All Population	1	Deaths	5	East Asia	2	Female	13	40-44 years	426	Tracheal, bronchus, and lung cancer	160	Occupational exposure to polycyclic aromatic hydrocarbons	2	Percent	2021	0.008164459555091	0.0126241363621113	0.0041938170408158
1	All Population	1	Deaths	5	East Asia	3	Both	13	40-44 years	426	Tracheal, bronchus, and lung cancer	160	Occupational exposure to polycyclic aromatic hydrocarbons	2	Percent	2021	0.0069379248627563	0.0094491313798208	0.0045663328592266
1	All Population	1	Deaths	5	East Asia	1	Male	13	40-44 years	426	Tracheal, bronchus, and lung cancer	160	Occupational exposure to polycyclic aromatic hydrocarbons	3	Rate	2021	0.08489436233	0.13488851646	0.03994246166
1	All Population	1	Deaths	5	East Asia	2	Female	13	40-44 years	426	Tracheal, bronchus, and lung cancer	160	Occupational exposure to polycyclic aromatic hydrocarbons	3	Rate	2021	0.06478505866999999	0.10494976745000001	0.03237828081
1	All Population	1	Deaths	5	East Asia	3	Both	13	40-44 years	426	Tracheal, bronchus, and lung cancer	160	Occupational exposure to polycyclic aromatic hydrocarbons	3	Rate	2021	0.07509214691	0.10711913361	0.047067358909999996
1	All Population	1	Deaths	5	East Asia	1	Male	14	45-49 years	426	Tracheal, bronchus, and lung cancer	160	Occupational exposure to polycyclic aromatic hydrocarbons	1	Number	2021	119.50053056642268	203.13544140877207	54.26108248750004
1	All Population	1	Deaths	5	East Asia	2	Female	14	45-49 years	426	Tracheal, bronchus, and lung cancer	160	Occupational exposure to polycyclic aromatic hydrocarbons	1	Number	2021	76.96436270055244	122.31247609503724	38.44503287433333
1	All Population	1	Deaths	5	East Asia	3	Both	14	45-49 years	426	Tracheal, bronchus, and lung cancer	160	Occupational exposure to polycyclic aromatic hydrocarbons	1	Number	2021	196.46489326697508	289.09846322256163	120.61103537336876
1	All Population	1	Deaths	5	East Asia	1	Male	14	45-49 years	426	Tracheal, bronchus, and lung cancer	160	Occupational exposure to polycyclic aromatic hydrocarbons	2	Percent	2021	0.0082240981577824	0.0126350338178611	0.0040624053105316
1	All Population	1	Deaths	5	East Asia	2	Female	14	45-49 years	426	Tracheal, bronchus, and lung cancer	160	Occupational exposure to polycyclic aromatic hydrocarbons	2	Percent	2021	0.0105190190870237	0.0160687877540782	0.0051542147186672
1	All Population	1	Deaths	5	East Asia	3	Both	14	45-49 years	426	Tracheal, bronchus, and lung cancer	160	Occupational exposure to polycyclic aromatic hydrocarbons	2	Percent	2021	0.0089903652710708	0.0122679548694957	0.0060436156706111
1	All Population	1	Deaths	5	East Asia	1	Male	14	45-49 years	426	Tracheal, bronchus, and lung cancer	160	Occupational exposure to polycyclic aromatic hydrocarbons	3	Rate	2021	0.2062850464	0.35065789046	0.09366694747
1	All Population	1	Deaths	5	East Asia	2	Female	14	45-49 years	426	Tracheal, bronchus, and lung cancer	160	Occupational exposure to polycyclic aromatic hydrocarbons	3	Rate	2021	0.13712171159	0.21791509061	0.06849467111
1	All Population	1	Deaths	5	East Asia	3	Both	14	45-49 years	426	Tracheal, bronchus, and lung cancer	160	Occupational exposure to polycyclic aromatic hydrocarbons	3	Rate	2021	0.17224952203000002	0.2534654985	0.10574506645
1	All Population	1	Deaths	5	East Asia	1	Male	15	50-54 years	426	Tracheal, bronchus, and lung cancer	160	Occupational exposure to polycyclic aromatic hydrocarbons	1	Number	2021	262.4940117405017	441.4501387627633	134.16733905291585
1	All Population	1	Deaths	5	East Asia	2	Female	15	50-54 years	426	Tracheal, bronchus, and lung cancer	160	Occupational exposure to polycyclic aromatic hydrocarbons	1	Number	2021	164.72993157215004	271.3823425884136	79.21995460939344
1	All Population	1	Deaths	5	East Asia	3	Both	15	50-54 years	426	Tracheal, bronchus, and lung cancer	160	Occupational exposure to polycyclic aromatic hydrocarbons	1	Number	2021	427.2239433126522	648.8270893922818	275.9276910832707
1	All Population	1	Deaths	5	East Asia	1	Male	15	50-54 years	426	Tracheal, bronchus, and lung cancer	160	Occupational exposure to polycyclic aromatic hydrocarbons	2	Percent	2021	0.0077965590634486	0.0120645588713801	0.0040521159017189
1	All Population	1	Deaths	5	East Asia	2	Female	15	50-54 years	426	Tracheal, bronchus, and lung cancer	160	Occupational exposure to polycyclic aromatic hydrocarbons	2	Percent	2021	0.0106771050139639	0.0166645799625061	0.0054783019066344
1	All Population	1	Deaths	5	East Asia	3	Both	15	50-54 years	426	Tracheal, bronchus, and lung cancer	160	Occupational exposure to polycyclic aromatic hydrocarbons	2	Percent	2021	0.0087051796102215	0.0119698542066876	0.0056791565674034
1	All Population	1	Deaths	5	East Asia	1	Male	15	50-54 years	426	Tracheal, bronchus, and lung cancer	160	Occupational exposure to polycyclic aromatic hydrocarbons	3	Rate	2021	0.41609812772	0.6997743491399999	0.21267829391999998
1	All Population	1	Deaths	5	East Asia	2	Female	15	50-54 years	426	Tracheal, bronchus, and lung cancer	160	Occupational exposure to polycyclic aromatic hydrocarbons	3	Rate	2021	0.26692045545000004	0.43973489089	0.12836420293
1	All Population	1	Deaths	5	East Asia	3	Both	15	50-54 years	426	Tracheal, bronchus, and lung cancer	160	Occupational exposure to polycyclic aromatic hydrocarbons	3	Rate	2021	0.34232788957	0.51989503792	0.22109655987
1	All Population	1	Deaths	5	East Asia	1	Male	16	55-59 years	426	Tracheal, bronchus, and lung cancer	160	Occupational exposure to polycyclic aromatic hydrocarbons	1	Number	2021	366.2184563496035	593.6391117590977	177.34073084732373
1	All Population	1	Deaths	5	East Asia	2	Female	16	55-59 years	426	Tracheal, bronchus, and lung cancer	160	Occupational exposure to polycyclic aromatic hydrocarbons	1	Number	2021	211.09568126264213	364.6287503361548	92.48533267576298
1	All Population	1	Deaths	5	East Asia	3	Both	16	55-59 years	426	Tracheal, bronchus, and lung cancer	160	Occupational exposure to polycyclic aromatic hydrocarbons	1	Number	2021	577.3141376122456	842.5429832640152	355.34775743309064
1	All Population	1	Deaths	5	East Asia	1	Male	16	55-59 years	426	Tracheal, bronchus, and lung cancer	160	Occupational exposure to polycyclic aromatic hydrocarbons	2	Percent	2021	0.0069017236985686	0.0107659526212413	0.0035065855185491
1	All Population	1	Deaths	5	East Asia	2	Female	16	55-59 years	426	Tracheal, bronchus, and lung cancer	160	Occupational exposure to polycyclic aromatic hydrocarbons	2	Percent	2021	0.0091424335808033	0.0142548893233443	0.0043387463979615
1	All Population	1	Deaths	5	East Asia	3	Both	16	55-59 years	426	Tracheal, bronchus, and lung cancer	160	Occupational exposure to polycyclic aromatic hydrocarbons	2	Percent	2021	0.0075832738065238	0.0104463666991955	0.0047737524151095
1	All Population	1	Deaths	5	East Asia	1	Male	16	55-59 years	426	Tracheal, bronchus, and lung cancer	160	Occupational exposure to polycyclic aromatic hydrocarbons	3	Rate	2021	0.647359782	1.04936842836	0.31348299047
1	All Population	1	Deaths	5	East Asia	2	Female	16	55-59 years	426	Tracheal, bronchus, and lung cancer	160	Occupational exposure to polycyclic aromatic hydrocarbons	3	Rate	2021	0.37132676308	0.64139831179	0.16268584468
1	All Population	1	Deaths	5	East Asia	3	Both	16	55-59 years	426	Tracheal, bronchus, and lung cancer	160	Occupational exposure to polycyclic aromatic hydrocarbons	3	Rate	2021	0.50900504685	0.74285142651	0.31330222168
1	All Population	1	Deaths	5	East Asia	1	Male	17	60-64 years	426	Tracheal, bronchus, and lung cancer	160	Occupational exposure to polycyclic aromatic hydrocarbons	1	Number	2021	383.7114915796319	618.2673783285537	185.2701896657504
1	All Population	1	Deaths	5	East Asia	2	Female	17	60-64 years	426	Tracheal, bronchus, and lung cancer	160	Occupational exposure to polycyclic aromatic hydrocarbons	1	Number	2021	226.27810329005564	369.9747681677378	114.14759297543134
1	All Population	1	Deaths	5	East Asia	3	Both	17	60-64 years	426	Tracheal, bronchus, and lung cancer	160	Occupational exposure to polycyclic aromatic hydrocarbons	1	Number	2021	609.9895948696877	875.7170475945757	372.84551310189033
1	All Population	1	Deaths	5	East Asia	1	Male	17	60-64 years	426	Tracheal, bronchus, and lung cancer	160	Occupational exposure to polycyclic aromatic hydrocarbons	2	Percent	2021	0.0062540844337074	0.0095950255439205	0.0033286858803146
1	All Population	1	Deaths	5	East Asia	2	Female	17	60-64 years	426	Tracheal, bronchus, and lung cancer	160	Occupational exposure to polycyclic aromatic hydrocarbons	2	Percent	2021	0.0085075688652543	0.0133544353725322	0.0044220430812215
1	All Population	1	Deaths	5	East Asia	3	Both	17	60-64 years	426	Tracheal, bronchus, and lung cancer	160	Occupational exposure to polycyclic aromatic hydrocarbons	2	Percent	2021	0.0069404961071517	0.0095988179378624	0.004528668102023
1	All Population	1	Deaths	5	East Asia	1	Male	17	60-64 years	426	Tracheal, bronchus, and lung cancer	160	Occupational exposure to polycyclic aromatic hydrocarbons	3	Rate	2021	1.00834432265	1.6247269485000002	0.486866169
1	All Population	1	Deaths	5	East Asia	2	Female	17	60-64 years	426	Tracheal, bronchus, and lung cancer	160	Occupational exposure to polycyclic aromatic hydrocarbons	3	Rate	2021	0.5961055091999999	0.97465903401	0.30070964908
1	All Population	1	Deaths	5	East Asia	3	Both	17	60-64 years	426	Tracheal, bronchus, and lung cancer	160	Occupational exposure to polycyclic aromatic hydrocarbons	3	Rate	2021	0.80248038616	1.15206187192	0.49050215585
1	All Population	1	Deaths	5	East Asia	1	Male	18	65-69 years	426	Tracheal, bronchus, and lung cancer	160	Occupational exposure to polycyclic aromatic hydrocarbons	1	Number	2021	554.638050456699	922.8842943855544	272.21499681445505
1	All Population	1	Deaths	5	East Asia	2	Female	18	65-69 years	426	Tracheal, bronchus, and lung cancer	160	Occupational exposure to polycyclic aromatic hydrocarbons	1	Number	2021	335.59691577338026	557.6127753977834	156.58214694459167
1	All Population	1	Deaths	5	East Asia	3	Both	18	65-69 years	426	Tracheal, bronchus, and lung cancer	160	Occupational exposure to polycyclic aromatic hydrocarbons	1	Number	2021	890.2349662300793	1344.3782100022136	530.8234392041238
1	All Population	1	Deaths	5	East Asia	1	Male	18	65-69 years	426	Tracheal, bronchus, and lung cancer	160	Occupational exposure to polycyclic aromatic hydrocarbons	2	Percent	2021	0.0057401852667813	0.0087153503119118	0.0030920361553936
1	All Population	1	Deaths	5	East Asia	2	Female	18	65-69 years	426	Tracheal, bronchus, and lung cancer	160	Occupational exposure to polycyclic aromatic hydrocarbons	2	Percent	2021	0.0075715606972204	0.0120284574578378	0.0034678071854768
1	All Population	1	Deaths	5	East Asia	3	Both	18	65-69 years	426	Tracheal, bronchus, and lung cancer	160	Occupational exposure to polycyclic aromatic hydrocarbons	2	Percent	2021	0.0063180604569564	0.0087885856776517	0.0041025152614572
1	All Population	1	Deaths	5	East Asia	1	Male	18	65-69 years	426	Tracheal, bronchus, and lung cancer	160	Occupational exposure to polycyclic aromatic hydrocarbons	3	Rate	2021	1.42791487058	2.3759643008499998	0.70081712141
1	All Population	1	Deaths	5	East Asia	2	Female	18	65-69 years	426	Tracheal, bronchus, and lung cancer	160	Occupational exposure to polycyclic aromatic hydrocarbons	3	Rate	2021	0.83345981799	1.38483943221	0.38887403775
1	All Population	1	Deaths	5	East Asia	3	Both	18	65-69 years	426	Tracheal, bronchus, and lung cancer	160	Occupational exposure to polycyclic aromatic hydrocarbons	3	Rate	2021	1.1253407861	1.6994205901300001	0.67101078818
1	All Population	1	Deaths	5	East Asia	1	Male	19	70-74 years	426	Tracheal, bronchus, and lung cancer	160	Occupational exposure to polycyclic aromatic hydrocarbons	1	Number	2021	363.8477186167612	597.547567995196	178.80565889597017
1	All Population	1	Deaths	5	East Asia	2	Female	19	70-74 years	426	Tracheal, bronchus, and lung cancer	160	Occupational exposure to polycyclic aromatic hydrocarbons	1	Number	2021	259.3202644976005	401.45681141698185	130.25302269715408
1	All Population	1	Deaths	5	East Asia	3	Both	19	70-74 years	426	Tracheal, bronchus, and lung cancer	160	Occupational exposure to polycyclic aromatic hydrocarbons	1	Number	2021	623.1679831143623	898.2562995605701	401.5127285337227
1	All Population	1	Deaths	5	East Asia	1	Male	19	70-74 years	426	Tracheal, bronchus, and lung cancer	160	Occupational exposure to polycyclic aromatic hydrocarbons	2	Percent	2021	0.0035181274776242	0.005579030035365	0.0017188184666873
1	All Population	1	Deaths	5	East Asia	2	Female	19	70-74 years	426	Tracheal, bronchus, and lung cancer	160	Occupational exposure to polycyclic aromatic hydrocarbons	2	Percent	2021	0.0054738674140985	0.0082473406528281	0.0028756328205647
1	All Population	1	Deaths	5	East Asia	3	Both	19	70-74 years	426	Tracheal, bronchus, and lung cancer	160	Occupational exposure to polycyclic aromatic hydrocarbons	2	Percent	2021	0.0041336237433027	0.0057121694143586	0.0026257212855405
1	All Population	1	Deaths	5	East Asia	1	Male	19	70-74 years	426	Tracheal, bronchus, and lung cancer	160	Occupational exposure to polycyclic aromatic hydrocarbons	3	Rate	2021	1.36847814682	2.24745338955	0.67251111992
1	All Population	1	Deaths	5	East Asia	2	Female	19	70-74 years	426	Tracheal, bronchus, and lung cancer	160	Occupational exposure to polycyclic aromatic hydrocarbons	3	Rate	2021	0.9135096141	1.41421518902	0.45884338707
1	All Population	1	Deaths	5	East Asia	3	Both	19	70-74 years	426	Tracheal, bronchus, and lung cancer	160	Occupational exposure to polycyclic aromatic hydrocarbons	3	Rate	2021	1.1335476744600002	1.6339355792099999	0.73035494767
1	All Population	1	Deaths	5	East Asia	1	Male	20	75-79 years	426	Tracheal, bronchus, and lung cancer	160	Occupational exposure to polycyclic aromatic hydrocarbons	1	Number	2021	140.12057941131786	230.06753758415977	68.44564030123917
1	All Population	1	Deaths	5	East Asia	2	Female	20	75-79 years	426	Tracheal, bronchus, and lung cancer	160	Occupational exposure to polycyclic aromatic hydrocarbons	1	Number	2021	105.17512151841947	171.99517843928265	49.89547850624706
1	All Population	1	Deaths	5	East Asia	3	Both	20	75-79 years	426	Tracheal, bronchus, and lung cancer	160	Occupational exposure to polycyclic aromatic hydrocarbons	1	Number	2021	245.29570092973717	352.4661769758602	150.4283441441853
1	All Population	1	Deaths	5	East Asia	1	Male	20	75-79 years	426	Tracheal, bronchus, and lung cancer	160	Occupational exposure to polycyclic aromatic hydrocarbons	2	Percent	2021	0.0016964568229375	0.0025824784922844	0.0008775387824649
1	All Population	1	Deaths	5	East Asia	2	Female	20	75-79 years	426	Tracheal, bronchus, and lung cancer	160	Occupational exposure to polycyclic aromatic hydrocarbons	2	Percent	2021	0.0025530796898832	0.0039183973799595	0.0012477597534646
1	All Population	1	Deaths	5	East Asia	3	Both	20	75-79 years	426	Tracheal, bronchus, and lung cancer	160	Occupational exposure to polycyclic aromatic hydrocarbons	2	Percent	2021	0.0019850050539784	0.0026858119909436	0.0012640191172487
1	All Population	1	Deaths	5	East Asia	1	Male	20	75-79 years	426	Tracheal, bronchus, and lung cancer	160	Occupational exposure to polycyclic aromatic hydrocarbons	3	Rate	2021	0.87357337339	1.43434230545	0.42672025154
1	All Population	1	Deaths	5	East Asia	2	Female	20	75-79 years	426	Tracheal, bronchus, and lung cancer	160	Occupational exposure to polycyclic aromatic hydrocarbons	3	Rate	2021	0.57690136214	0.94341942553	0.27368420497
1	All Population	1	Deaths	5	East Asia	3	Both	20	75-79 years	426	Tracheal, bronchus, and lung cancer	160	Occupational exposure to polycyclic aromatic hydrocarbons	3	Rate	2021	0.7157535336799999	1.02846854109	0.43893805916
1	All Population	1	Deaths	5	East Asia	1	Male	22	All ages	426	Tracheal, bronchus, and lung cancer	160	Occupational exposure to polycyclic aromatic hydrocarbons	1	Number	2021	2297.0989366370463	3274.108359170232	1593.2885901710692
1	All Population	1	Deaths	5	East Asia	2	Female	22	All ages	426	Tracheal, bronchus, and lung cancer	160	Occupational exposure to polycyclic aromatic hydrocarbons	1	Number	2021	1469.1634217061176	2004.3487449532013	1071.2704391949676
1	All Population	1	Deaths	5	East Asia	3	Both	22	All ages	426	Tracheal, bronchus, and lung cancer	160	Occupational exposure to polycyclic aromatic hydrocarbons	1	Number	2021	3766.2623583431655	4857.688813822546	2922.5900631166205
1	All Population	1	Deaths	5	East Asia	1	Male	22	All ages	426	Tracheal, bronchus, and lung cancer	160	Occupational exposure to polycyclic aromatic hydrocarbons	2	Percent	2021	0.004112044607903	0.0050864505275933	0.0032225566340626
1	All Population	1	Deaths	5	East Asia	2	Female	22	All ages	426	Tracheal, bronchus, and lung cancer	160	Occupational exposure to polycyclic aromatic hydrocarbons	2	Percent	2021	0.0053302141100175	0.0065740826603581	0.0042202178264546
1	All Population	1	Deaths	5	East Asia	3	Both	22	All ages	426	Tracheal, bronchus, and lung cancer	160	Occupational exposure to polycyclic aromatic hydrocarbons	2	Percent	2021	0.0045181679128924	0.0052844889702891	0.0038317024493106
1	All Population	1	Deaths	5	East Asia	1	Male	22	All ages	426	Tracheal, bronchus, and lung cancer	160	Occupational exposure to polycyclic aromatic hydrocarbons	3	Rate	2021	0.30509566424	0.43485992209	0.21161711104
1	All Population	1	Deaths	5	East Asia	2	Female	22	All ages	426	Tracheal, bronchus, and lung cancer	160	Occupational exposure to polycyclic aromatic hydrocarbons	3	Rate	2021	0.20408906296	0.27843441455	0.14881569803
1	All Population	1	Deaths	5	East Asia	3	Both	22	All ages	426	Tracheal, bronchus, and lung cancer	160	Occupational exposure to polycyclic aromatic hydrocarbons	3	Rate	2021	0.25572559262	0.32983239946	0.19844105502
1	All Population	1	Deaths	5	East Asia	1	Male	27	Age-standardized	426	Tracheal, bronchus, and lung cancer	160	Occupational exposure to polycyclic aromatic hydrocarbons	2	Percent	2021	0.003547030203251	0.0043666342163004	0.0028160695275292
1	All Population	1	Deaths	5	East Asia	2	Female	27	Age-standardized	426	Tracheal, bronchus, and lung cancer	160	Occupational exposure to polycyclic aromatic hydrocarbons	2	Percent	2021	0.0051325563724765	0.0062643123963403	0.0040526164212711
1	All Population	1	Deaths	5	East Asia	3	Both	27	Age-standardized	426	Tracheal, bronchus, and lung cancer	160	Occupational exposure to polycyclic aromatic hydrocarbons	2	Percent	2021	0.0041691181213726	0.0048433165415054	0.0035632140002579
1	All Population	1	Deaths	5	East Asia	1	Male	27	Age-standardized	426	Tracheal, bronchus, and lung cancer	160	Occupational exposure to polycyclic aromatic hydrocarbons	3	Rate	2021	0.19810015252	0.27871621748000003	0.13855442162
1	All Population	1	Deaths	5	East Asia	2	Female	27	Age-standardized	426	Tracheal, bronchus, and lung cancer	160	Occupational exposure to polycyclic aromatic hydrocarbons	3	Rate	2021	0.12388927278999999	0.16783391643	0.08929550992
1	All Population	1	Deaths	5	East Asia	3	Both	27	Age-standardized	426	Tracheal, bronchus, and lung cancer	160	Occupational exposure to polycyclic aromatic hydrocarbons	3	Rate	2021	0.16053714733000002	0.20603033276	0.1243352255
1	All Population	1	Deaths	5	East Asia	1	Male	30	80-84 years	426	Tracheal, bronchus, and lung cancer	160	Occupational exposure to polycyclic aromatic hydrocarbons	1	Number	2021	31.03560234009439	49.80679207563331	14.971615266459072
1	All Population	1	Deaths	5	East Asia	2	Female	30	80-84 years	426	Tracheal, bronchus, and lung cancer	160	Occupational exposure to polycyclic aromatic hydrocarbons	1	Number	2021	32.92481316222575	53.70266358114378	16.414904845560205
1	All Population	1	Deaths	5	East Asia	3	Both	30	80-84 years	426	Tracheal, bronchus, and lung cancer	160	Occupational exposure to polycyclic aromatic hydrocarbons	1	Number	2021	63.96041550232015	89.8249877886795	41.02017827914045
1	All Population	1	Deaths	5	East Asia	1	Male	30	80-84 years	426	Tracheal, bronchus, and lung cancer	160	Occupational exposure to polycyclic aromatic hydrocarbons	2	Percent	2021	0.000555009801975	0.0008544742221963	0.0003090192133429
1	All Population	1	Deaths	5	East Asia	2	Female	30	80-84 years	426	Tracheal, bronchus, and lung cancer	160	Occupational exposure to polycyclic aromatic hydrocarbons	2	Percent	2021	0.0010136657278024	0.0015564519981743	0.0005314719534525
1	All Population	1	Deaths	5	East Asia	3	Both	30	80-84 years	426	Tracheal, bronchus, and lung cancer	160	Occupational exposure to polycyclic aromatic hydrocarbons	2	Percent	2021	0.0007244629523293	0.0010073680729629	0.0004919279286297
1	All Population	1	Deaths	5	East Asia	1	Male	30	80-84 years	426	Tracheal, bronchus, and lung cancer	160	Occupational exposure to polycyclic aromatic hydrocarbons	3	Rate	2021	0.34608535782	0.55540734375	0.16695203043999998
1	All Population	1	Deaths	5	East Asia	2	Female	30	80-84 years	426	Tracheal, bronchus, and lung cancer	160	Occupational exposure to polycyclic aromatic hydrocarbons	3	Rate	2021	0.2828131378	0.46128792655	0.14099854487000002
1	All Population	1	Deaths	5	East Asia	3	Both	30	80-84 years	426	Tracheal, bronchus, and lung cancer	160	Occupational exposure to polycyclic aromatic hydrocarbons	3	Rate	2021	0.31034415931000003	0.43584238941	0.19903517890999997
1	All Population	1	Deaths	5	East Asia	1	Male	31	85-89 years	426	Tracheal, bronchus, and lung cancer	160	Occupational exposure to polycyclic aromatic hydrocarbons	1	Number	2021	5.27517140498243	8.451912513534381	2.601187658366655
1	All Population	1	Deaths	5	East Asia	2	Female	31	85-89 years	426	Tracheal, bronchus, and lung cancer	160	Occupational exposure to polycyclic aromatic hydrocarbons	1	Number	2021	7.011608096957511	11.46047580621583	3.464978813253832
1	All Population	1	Deaths	5	East Asia	3	Both	31	85-89 years	426	Tracheal, bronchus, and lung cancer	160	Occupational exposure to polycyclic aromatic hydrocarbons	1	Number	2021	12.28677950193994	17.620959807419666	7.737713340631744
1	All Population	1	Deaths	5	East Asia	1	Male	31	85-89 years	426	Tracheal, bronchus, and lung cancer	160	Occupational exposure to polycyclic aromatic hydrocarbons	2	Percent	2021	0.0001567250531975	0.0002411863075809	8.86231366904e-05
1	All Population	1	Deaths	5	East Asia	2	Female	31	85-89 years	426	Tracheal, bronchus, and lung cancer	160	Occupational exposure to polycyclic aromatic hydrocarbons	2	Percent	2021	0.0003411931105773	0.0005248683280231	0.0001834982383706
1	All Population	1	Deaths	5	East Asia	3	Both	31	85-89 years	426	Tracheal, bronchus, and lung cancer	160	Occupational exposure to polycyclic aromatic hydrocarbons	2	Percent	2021	0.0002269202734675	0.0003137596792878	0.0001514375232471
1	All Population	1	Deaths	5	East Asia	1	Male	31	85-89 years	426	Tracheal, bronchus, and lung cancer	160	Occupational exposure to polycyclic aromatic hydrocarbons	3	Rate	2021	0.14611054818	0.23409923123	0.07204712899
1	All Population	1	Deaths	5	East Asia	2	Female	31	85-89 years	426	Tracheal, bronchus, and lung cancer	160	Occupational exposure to polycyclic aromatic hydrocarbons	3	Rate	2021	0.11103311903	0.18148367061	0.054870066849999996
1	All Population	1	Deaths	5	East Asia	3	Both	31	85-89 years	426	Tracheal, bronchus, and lung cancer	160	Occupational exposure to polycyclic aromatic hydrocarbons	3	Rate	2021	0.12379280876	0.17753619711000002	0.07795966939
1	All Population	1	Deaths	5	East Asia	1	Male	32	90-94 years	426	Tracheal, bronchus, and lung cancer	160	Occupational exposure to polycyclic aromatic hydrocarbons	1	Number	2021	0.2245131708457221	0.3583268943354107	0.1141638238299868
1	All Population	1	Deaths	5	East Asia	2	Female	32	90-94 years	426	Tracheal, bronchus, and lung cancer	160	Occupational exposure to polycyclic aromatic hydrocarbons	1	Number	2021	0.5710465910775263	0.9307327947039185	0.2804081864647146
1	All Population	1	Deaths	5	East Asia	3	Both	32	90-94 years	426	Tracheal, bronchus, and lung cancer	160	Occupational exposure to polycyclic aromatic hydrocarbons	1	Number	2021	0.7955597619232486	1.1691031768978224	0.4824582434158367
1	All Population	1	Deaths	5	East Asia	1	Male	32	90-94 years	426	Tracheal, bronchus, and lung cancer	160	Occupational exposure to polycyclic aromatic hydrocarbons	2	Percent	2021	2.46821791306e-05	3.85398583033e-05	1.37510292925e-05
1	All Population	1	Deaths	5	East Asia	2	Female	32	90-94 years	426	Tracheal, bronchus, and lung cancer	160	Occupational exposure to polycyclic aromatic hydrocarbons	2	Percent	2021	7.25176229774e-05	0.0001110818080264	3.894509394e-05
1	All Population	1	Deaths	5	East Asia	3	Both	32	90-94 years	426	Tracheal, bronchus, and lung cancer	160	Occupational exposure to polycyclic aromatic hydrocarbons	2	Percent	2021	4.69116383117e-05	6.69945057026e-05	3.08214554384e-05
1	All Population	1	Deaths	5	East Asia	1	Male	32	90-94 years	426	Tracheal, bronchus, and lung cancer	160	Occupational exposure to polycyclic aromatic hydrocarbons	3	Rate	2021	0.025807471939999996	0.04118917048	0.01312297033
1	All Population	1	Deaths	5	East Asia	2	Female	32	90-94 years	426	Tracheal, bronchus, and lung cancer	160	Occupational exposure to polycyclic aromatic hydrocarbons	3	Rate	2021	0.02565318036	0.04181139792	0.01259680365
1	All Population	1	Deaths	5	East Asia	3	Both	32	90-94 years	426	Tracheal, bronchus, and lung cancer	160	Occupational exposure to polycyclic aromatic hydrocarbons	3	Rate	2021	0.025696535469999997	0.03776196673	0.01558337407
1	All Population	1	Deaths	5	East Asia	1	Male	235	95+ years	426	Tracheal, bronchus, and lung cancer	160	Occupational exposure to polycyclic aromatic hydrocarbons	1	Number	2021	0.0032994949451556	0.005478249273065	0.0016732056332546
1	All Population	1	Deaths	5	East Asia	2	Female	235	95+ years	426	Tracheal, bronchus, and lung cancer	160	Occupational exposure to polycyclic aromatic hydrocarbons	1	Number	2021	0.0215124150872494	0.0366677549603633	0.0103808074865487
1	All Population	1	Deaths	5	East Asia	3	Both	235	95+ years	426	Tracheal, bronchus, and lung cancer	160	Occupational exposure to polycyclic aromatic hydrocarbons	1	Number	2021	0.0248119100324051	0.0400134633355938	0.0135557816400176
1	All Population	1	Deaths	5	East Asia	1	Male	235	95+ years	426	Tracheal, bronchus, and lung cancer	160	Occupational exposure to polycyclic aromatic hydrocarbons	2	Percent	2021	2.905334503e-06	4.6568778822e-06	1.6148368409e-06
1	All Population	1	Deaths	5	East Asia	2	Female	235	95+ years	426	Tracheal, bronchus, and lung cancer	160	Occupational exposure to polycyclic aromatic hydrocarbons	2	Percent	2021	1.00963995065e-05	1.55549578664e-05	5.5044862976e-06
1	All Population	1	Deaths	5	East Asia	3	Both	235	95+ years	426	Tracheal, bronchus, and lung cancer	160	Occupational exposure to polycyclic aromatic hydrocarbons	2	Percent	2021	7.5863912989e-06	1.13518648353e-05	4.5492216228e-06
1	All Population	1	Deaths	5	East Asia	1	Male	235	95+ years	426	Tracheal, bronchus, and lung cancer	160	Occupational exposure to polycyclic aromatic hydrocarbons	3	Rate	2021	0.00221202323	0.00367268774	0.00112173826
1	All Population	1	Deaths	5	East Asia	2	Female	235	95+ years	426	Tracheal, bronchus, and lung cancer	160	Occupational exposure to polycyclic aromatic hydrocarbons	3	Rate	2021	0.00388496288	0.00662189095	0.0018746873200000001
1	All Population	1	Deaths	5	East Asia	3	Both	235	95+ years	426	Tracheal, bronchus, and lung cancer	160	Occupational exposure to polycyclic aromatic hydrocarbons	3	Rate	2021	0.00352994828	0.005692647449999999	0.00192855802
1	All Population	1	Deaths	6	China	1	Male	10	25-29 years	426	Tracheal, bronchus, and lung cancer	160	Occupational exposure to polycyclic aromatic hydrocarbons	1	Number	2021	2.338178608315411	3.831867435431848	1.186028201735473
1	All Population	1	Deaths	6	China	2	Female	10	25-29 years	426	Tracheal, bronchus, and lung cancer	160	Occupational exposure to polycyclic aromatic hydrocarbons	1	Number	2021	1.5816541944104991	2.635871367478832	0.747943293912223
1	All Population	1	Deaths	6	China	3	Both	10	25-29 years	426	Tracheal, bronchus, and lung cancer	160	Occupational exposure to polycyclic aromatic hydrocarbons	1	Number	2021	3.919832802725908	5.696726677457822	2.545330559832567
1	All Population	1	Deaths	6	China	1	Male	10	25-29 years	426	Tracheal, bronchus, and lung cancer	160	Occupational exposure to polycyclic aromatic hydrocarbons	2	Percent	2021	0.0041457884116595	0.0065223961005321	0.002136327618179
1	All Population	1	Deaths	6	China	2	Female	10	25-29 years	426	Tracheal, bronchus, and lung cancer	160	Occupational exposure to polycyclic aromatic hydrocarbons	2	Percent	2021	0.0053178336096091	0.0081229887505673	0.0026237466956962
1	All Population	1	Deaths	6	China	3	Both	10	25-29 years	426	Tracheal, bronchus, and lung cancer	160	Occupational exposure to polycyclic aromatic hydrocarbons	2	Percent	2021	0.0045527748648275	0.0062347909882719	0.0029789806166781
1	All Population	1	Deaths	6	China	1	Male	10	25-29 years	426	Tracheal, bronchus, and lung cancer	160	Occupational exposure to polycyclic aromatic hydrocarbons	3	Rate	2021	0.00512581576	0.00840031913	0.00260004177
1	All Population	1	Deaths	6	China	2	Female	10	25-29 years	426	Tracheal, bronchus, and lung cancer	160	Occupational exposure to polycyclic aromatic hydrocarbons	3	Rate	2021	0.0038703109	0.00644998237	0.0018302187
1	All Population	1	Deaths	6	China	3	Both	10	25-29 years	426	Tracheal, bronchus, and lung cancer	160	Occupational exposure to polycyclic aromatic hydrocarbons	3	Rate	2021	0.0045325380900000005	0.006587176530000001	0.00294318872
1	All Population	1	Deaths	6	China	1	Male	11	30-34 years	426	Tracheal, bronchus, and lung cancer	160	Occupational exposure to polycyclic aromatic hydrocarbons	1	Number	2021	8.512636367155642	14.039056896481307	4.34511043888795
1	All Population	1	Deaths	6	China	2	Female	11	30-34 years	426	Tracheal, bronchus, and lung cancer	160	Occupational exposure to polycyclic aromatic hydrocarbons	1	Number	2021	5.778405791903508	9.714158672073136	2.946812581530086
1	All Population	1	Deaths	6	China	3	Both	11	30-34 years	426	Tracheal, bronchus, and lung cancer	160	Occupational exposure to polycyclic aromatic hydrocarbons	1	Number	2021	14.291042159059142	20.770144320345544	9.0642364637852
1	All Population	1	Deaths	6	China	1	Male	11	30-34 years	426	Tracheal, bronchus, and lung cancer	160	Occupational exposure to polycyclic aromatic hydrocarbons	2	Percent	2021	0.0044515186037691	0.0068110299818996	0.0023451164792365
1	All Population	1	Deaths	6	China	2	Female	11	30-34 years	426	Tracheal, bronchus, and lung cancer	160	Occupational exposure to polycyclic aromatic hydrocarbons	2	Percent	2021	0.0058404723453257	0.0088665431354209	0.0029314139684042
1	All Population	1	Deaths	6	China	3	Both	11	30-34 years	426	Tracheal, bronchus, and lung cancer	160	Occupational exposure to polycyclic aromatic hydrocarbons	2	Percent	2021	0.0049250504798922	0.0069254865601133	0.0032955813355285
1	All Population	1	Deaths	6	China	1	Male	11	30-34 years	426	Tracheal, bronchus, and lung cancer	160	Occupational exposure to polycyclic aromatic hydrocarbons	3	Rate	2021	0.013580282499999999	0.02239662901	0.0069317923
1	All Population	1	Deaths	6	China	2	Female	11	30-34 years	426	Tracheal, bronchus, and lung cancer	160	Occupational exposure to polycyclic aromatic hydrocarbons	3	Rate	2021	0.00988277182	0.016614065719999998	0.0050399154
1	All Population	1	Deaths	6	China	3	Both	11	30-34 years	426	Tracheal, bronchus, and lung cancer	160	Occupational exposure to polycyclic aromatic hydrocarbons	3	Rate	2021	0.011795836	0.01714369137	0.00748162699
1	All Population	1	Deaths	6	China	1	Male	12	35-39 years	426	Tracheal, bronchus, and lung cancer	160	Occupational exposure to polycyclic aromatic hydrocarbons	1	Number	2021	17.01884824196131	27.35737010177636	8.621252807600293
1	All Population	1	Deaths	6	China	2	Female	12	35-39 years	426	Tracheal, bronchus, and lung cancer	160	Occupational exposure to polycyclic aromatic hydrocarbons	1	Number	2021	11.56115621804179	18.86097005144733	5.871677188416888
1	All Population	1	Deaths	6	China	3	Both	12	35-39 years	426	Tracheal, bronchus, and lung cancer	160	Occupational exposure to polycyclic aromatic hydrocarbons	1	Number	2021	28.58000446000314	42.25557249355408	17.995604502046014
1	All Population	1	Deaths	6	China	1	Male	12	35-39 years	426	Tracheal, bronchus, and lung cancer	160	Occupational exposure to polycyclic aromatic hydrocarbons	2	Percent	2021	0.0049649500184107	0.0076209133392924	0.0025952634540743
1	All Population	1	Deaths	6	China	2	Female	12	35-39 years	426	Tracheal, bronchus, and lung cancer	160	Occupational exposure to polycyclic aromatic hydrocarbons	2	Percent	2021	0.0062479952086698	0.009656023504073	0.0032905555104171
1	All Population	1	Deaths	6	China	3	Both	12	35-39 years	426	Tracheal, bronchus, and lung cancer	160	Occupational exposure to polycyclic aromatic hydrocarbons	2	Percent	2021	0.0054166151211504	0.0075125052595585	0.0036412734026609
1	All Population	1	Deaths	6	China	1	Male	12	35-39 years	426	Tracheal, bronchus, and lung cancer	160	Occupational exposure to polycyclic aromatic hydrocarbons	3	Rate	2021	0.03130415172	0.05032063580999999	0.01585777146
1	All Population	1	Deaths	6	China	2	Female	12	35-39 years	426	Tracheal, bronchus, and lung cancer	160	Occupational exposure to polycyclic aromatic hydrocarbons	3	Rate	2021	0.02240657915	0.036554286639999996	0.01137984793
1	All Population	1	Deaths	6	China	3	Both	12	35-39 years	426	Tracheal, bronchus, and lung cancer	160	Occupational exposure to polycyclic aromatic hydrocarbons	3	Rate	2021	0.026971617929999997	0.03987757099	0.01698287241
1	All Population	1	Deaths	6	China	1	Male	13	40-44 years	426	Tracheal, bronchus, and lung cancer	160	Occupational exposure to polycyclic aromatic hydrocarbons	1	Number	2021	40.17642916196103	64.23146548399215	18.749350481930826
1	All Population	1	Deaths	6	China	2	Female	13	40-44 years	426	Tracheal, bronchus, and lung cancer	160	Occupational exposure to polycyclic aromatic hydrocarbons	1	Number	2021	29.22627410214753	47.66179756173213	14.635784524268658
1	All Population	1	Deaths	6	China	3	Both	13	40-44 years	426	Tracheal, bronchus, and lung cancer	160	Occupational exposure to polycyclic aromatic hydrocarbons	1	Number	2021	69.40270326410845	99.49885374788975	43.32628173509569
1	All Population	1	Deaths	6	China	1	Male	13	40-44 years	426	Tracheal, bronchus, and lung cancer	160	Occupational exposure to polycyclic aromatic hydrocarbons	2	Percent	2021	0.0062282196826929	0.0094545296197587	0.0032520264001801
1	All Population	1	Deaths	6	China	2	Female	13	40-44 years	426	Tracheal, bronchus, and lung cancer	160	Occupational exposure to polycyclic aromatic hydrocarbons	2	Percent	2021	0.008203080542934	0.0126865688567282	0.0042273909145531
1	All Population	1	Deaths	6	China	3	Both	13	40-44 years	426	Tracheal, bronchus, and lung cancer	160	Occupational exposure to polycyclic aromatic hydrocarbons	2	Percent	2021	0.0069391962684046	0.0094667412147189	0.0045686142712551
1	All Population	1	Deaths	6	China	1	Male	13	40-44 years	426	Tracheal, bronchus, and lung cancer	160	Occupational exposure to polycyclic aromatic hydrocarbons	3	Rate	2021	0.0856178294	0.13688022477	0.03995573336
1	All Population	1	Deaths	6	China	2	Female	13	40-44 years	426	Tracheal, bronchus, and lung cancer	160	Occupational exposure to polycyclic aromatic hydrocarbons	3	Rate	2021	0.06551745557	0.10684494688	0.03280949734
1	All Population	1	Deaths	6	China	3	Both	13	40-44 years	426	Tracheal, bronchus, and lung cancer	160	Occupational exposure to polycyclic aromatic hydrocarbons	3	Rate	2021	0.07582203594	0.10870189935	0.04733370224
1	All Population	1	Deaths	6	China	1	Male	14	45-49 years	426	Tracheal, bronchus, and lung cancer	160	Occupational exposure to polycyclic aromatic hydrocarbons	1	Number	2021	116.21260668095344	198.43847090143444	52.704891681697575
1	All Population	1	Deaths	6	China	2	Female	14	45-49 years	426	Tracheal, bronchus, and lung cancer	160	Occupational exposure to polycyclic aromatic hydrocarbons	1	Number	2021	74.9883582275138	119.56240229047364	37.30685841535182
1	All Population	1	Deaths	6	China	3	Both	14	45-49 years	426	Tracheal, bronchus, and lung cancer	160	Occupational exposure to polycyclic aromatic hydrocarbons	1	Number	2021	191.2009649084671	281.8172031282139	116.29478093608122
1	All Population	1	Deaths	6	China	1	Male	14	45-49 years	426	Tracheal, bronchus, and lung cancer	160	Occupational exposure to polycyclic aromatic hydrocarbons	2	Percent	2021	0.0082439969298852	0.0126396058314565	0.0040935179354202
1	All Population	1	Deaths	6	China	2	Female	14	45-49 years	426	Tracheal, bronchus, and lung cancer	160	Occupational exposure to polycyclic aromatic hydrocarbons	2	Percent	2021	0.0106168555120028	0.0162910857853122	0.0052056603826118
1	All Population	1	Deaths	6	China	3	Both	14	45-49 years	426	Tracheal, bronchus, and lung cancer	160	Occupational exposure to polycyclic aromatic hydrocarbons	2	Percent	2021	0.0090343700259779	0.0123524415341668	0.0060603070073971
1	All Population	1	Deaths	6	China	1	Male	14	45-49 years	426	Tracheal, bronchus, and lung cancer	160	Occupational exposure to polycyclic aromatic hydrocarbons	3	Rate	2021	0.20729492625999998	0.35396579912000004	0.09401266305
1	All Population	1	Deaths	6	China	2	Female	14	45-49 years	426	Tracheal, bronchus, and lung cancer	160	Occupational exposure to polycyclic aromatic hydrocarbons	3	Rate	2021	0.13820171105	0.2203505846	0.06875562806
1	All Population	1	Deaths	6	China	3	Both	14	45-49 years	426	Tracheal, bronchus, and lung cancer	160	Occupational exposure to polycyclic aromatic hydrocarbons	3	Rate	2021	0.17331241807	0.25545070314999996	0.10541437227000001
1	All Population	1	Deaths	6	China	1	Male	15	50-54 years	426	Tracheal, bronchus, and lung cancer	160	Occupational exposure to polycyclic aromatic hydrocarbons	1	Number	2021	255.19612564785223	431.3999716254632	128.32980448185398
1	All Population	1	Deaths	6	China	2	Female	15	50-54 years	426	Tracheal, bronchus, and lung cancer	160	Occupational exposure to polycyclic aromatic hydrocarbons	1	Number	2021	160.81892088748094	265.2220466859633	76.31514966661894
1	All Population	1	Deaths	6	China	3	Both	15	50-54 years	426	Tracheal, bronchus, and lung cancer	160	Occupational exposure to polycyclic aromatic hydrocarbons	1	Number	2021	416.0150465353326	632.9201864757956	267.42142564260416
1	All Population	1	Deaths	6	China	1	Male	15	50-54 years	426	Tracheal, bronchus, and lung cancer	160	Occupational exposure to polycyclic aromatic hydrocarbons	2	Percent	2021	0.007793984417059	0.0120156877970586	0.0040567311487837
1	All Population	1	Deaths	6	China	2	Female	15	50-54 years	426	Tracheal, bronchus, and lung cancer	160	Occupational exposure to polycyclic aromatic hydrocarbons	2	Percent	2021	0.0107373411619543	0.0167504477909561	0.0055053851636178
1	All Population	1	Deaths	6	China	3	Both	15	50-54 years	426	Tracheal, bronchus, and lung cancer	160	Occupational exposure to polycyclic aromatic hydrocarbons	2	Percent	2021	0.0087213953930786	0.0119976342915171	0.0057246227714854
1	All Population	1	Deaths	6	China	1	Male	15	50-54 years	426	Tracheal, bronchus, and lung cancer	160	Occupational exposure to polycyclic aromatic hydrocarbons	3	Rate	2021	0.41738926959	0.70558171132	0.20989144417
1	All Population	1	Deaths	6	China	2	Female	15	50-54 years	426	Tracheal, bronchus, and lung cancer	160	Occupational exposure to polycyclic aromatic hydrocarbons	3	Rate	2021	0.26929724518000003	0.44412414994	0.12779254739999998
1	All Population	1	Deaths	6	China	3	Both	15	50-54 years	426	Tracheal, bronchus, and lung cancer	160	Occupational exposure to polycyclic aromatic hydrocarbons	3	Rate	2021	0.34421510283	0.52368463324	0.22126722168000001
1	All Population	1	Deaths	6	China	1	Male	16	55-59 years	426	Tracheal, bronchus, and lung cancer	160	Occupational exposure to polycyclic aromatic hydrocarbons	1	Number	2021	356.94995383636734	583.0874768736998	172.3278043823434
1	All Population	1	Deaths	6	China	2	Female	16	55-59 years	426	Tracheal, bronchus, and lung cancer	160	Occupational exposure to polycyclic aromatic hydrocarbons	1	Number	2021	206.54012503179047	358.5350292255062	90.06289631218739
1	All Population	1	Deaths	6	China	3	Both	16	55-59 years	426	Tracheal, bronchus, and lung cancer	160	Occupational exposure to polycyclic aromatic hydrocarbons	1	Number	2021	563.4900788681566	825.7938870337395	346.0521579428625
1	All Population	1	Deaths	6	China	1	Male	16	55-59 years	426	Tracheal, bronchus, and lung cancer	160	Occupational exposure to polycyclic aromatic hydrocarbons	2	Percent	2021	0.0069043678066509	0.0107828089944582	0.0035167468482693
1	All Population	1	Deaths	6	China	2	Female	16	55-59 years	426	Tracheal, bronchus, and lung cancer	160	Occupational exposure to polycyclic aromatic hydrocarbons	2	Percent	2021	0.0092012096037851	0.014349043759729	0.0043831765418192
1	All Population	1	Deaths	6	China	3	Both	16	55-59 years	426	Tracheal, bronchus, and lung cancer	160	Occupational exposure to polycyclic aromatic hydrocarbons	2	Percent	2021	0.0076015762421741	0.0104948514269471	0.004782164301976
1	All Population	1	Deaths	6	China	1	Male	16	55-59 years	426	Tracheal, bronchus, and lung cancer	160	Occupational exposure to polycyclic aromatic hydrocarbons	3	Rate	2021	0.65037681136	1.06240824485	0.3139880163
1	All Population	1	Deaths	6	China	2	Female	16	55-59 years	426	Tracheal, bronchus, and lung cancer	160	Occupational exposure to polycyclic aromatic hydrocarbons	3	Rate	2021	0.37512636271	0.6511855330599999	0.16357580254
1	All Population	1	Deaths	6	China	3	Both	16	55-59 years	426	Tracheal, bronchus, and lung cancer	160	Occupational exposure to polycyclic aromatic hydrocarbons	3	Rate	2021	0.51253220675	0.75111519992	0.31475776205
1	All Population	1	Deaths	6	China	1	Male	17	60-64 years	426	Tracheal, bronchus, and lung cancer	160	Occupational exposure to polycyclic aromatic hydrocarbons	1	Number	2021	370.225702131851	604.1367020448743	177.83769652765184
1	All Population	1	Deaths	6	China	2	Female	17	60-64 years	426	Tracheal, bronchus, and lung cancer	160	Occupational exposure to polycyclic aromatic hydrocarbons	1	Number	2021	219.33812314754573	360.27372104266755	109.75284760590525
1	All Population	1	Deaths	6	China	3	Both	17	60-64 years	426	Tracheal, bronchus, and lung cancer	160	Occupational exposure to polycyclic aromatic hydrocarbons	1	Number	2021	589.5638252793965	852.7456276797341	358.1567662384842
1	All Population	1	Deaths	6	China	1	Male	17	60-64 years	426	Tracheal, bronchus, and lung cancer	160	Occupational exposure to polycyclic aromatic hydrocarbons	2	Percent	2021	0.0062169231047316	0.0095497390226885	0.0033159126322685
1	All Population	1	Deaths	6	China	2	Female	17	60-64 years	426	Tracheal, bronchus, and lung cancer	160	Occupational exposure to polycyclic aromatic hydrocarbons	2	Percent	2021	0.0085209720917862	0.0133840460645997	0.0044089131401197
1	All Population	1	Deaths	6	China	3	Both	17	60-64 years	426	Tracheal, bronchus, and lung cancer	160	Occupational exposure to polycyclic aromatic hydrocarbons	2	Percent	2021	0.006917763976019	0.0095631986670775	0.0045084339308787
1	All Population	1	Deaths	6	China	1	Male	17	60-64 years	426	Tracheal, bronchus, and lung cancer	160	Occupational exposure to polycyclic aromatic hydrocarbons	3	Rate	2021	1.0108455676399999	1.64950435368	0.48555906913
1	All Population	1	Deaths	6	China	2	Female	17	60-64 years	426	Tracheal, bronchus, and lung cancer	160	Occupational exposure to polycyclic aromatic hydrocarbons	3	Rate	2021	0.60291153311	0.9903120277299999	0.30168607565
1	All Population	1	Deaths	6	China	3	Both	17	60-64 years	426	Tracheal, bronchus, and lung cancer	160	Occupational exposure to polycyclic aromatic hydrocarbons	3	Rate	2021	0.8075645260300001	1.16806203011	0.49059098739
1	All Population	1	Deaths	6	China	1	Male	18	65-69 years	426	Tracheal, bronchus, and lung cancer	160	Occupational exposure to polycyclic aromatic hydrocarbons	1	Number	2021	544.7405353743374	910.5357104433964	266.308093642093
1	All Population	1	Deaths	6	China	2	Female	18	65-69 years	426	Tracheal, bronchus, and lung cancer	160	Occupational exposure to polycyclic aromatic hydrocarbons	1	Number	2021	330.57584801112	550.2764508436437	153.70102702351122
1	All Population	1	Deaths	6	China	3	Both	18	65-69 years	426	Tracheal, bronchus, and lung cancer	160	Occupational exposure to polycyclic aromatic hydrocarbons	1	Number	2021	875.3163833854569	1323.5011974988074	521.9567693552463
1	All Population	1	Deaths	6	China	1	Male	18	65-69 years	426	Tracheal, bronchus, and lung cancer	160	Occupational exposure to polycyclic aromatic hydrocarbons	2	Percent	2021	0.0057583384907051	0.0087457722983898	0.003102056602587
1	All Population	1	Deaths	6	China	2	Female	18	65-69 years	426	Tracheal, bronchus, and lung cancer	160	Occupational exposure to polycyclic aromatic hydrocarbons	2	Percent	2021	0.0076255844268003	0.0121124089567216	0.0034966892646382
1	All Population	1	Deaths	6	China	3	Both	18	65-69 years	426	Tracheal, bronchus, and lung cancer	160	Occupational exposure to polycyclic aromatic hydrocarbons	2	Percent	2021	0.0063470133954543	0.0088231429258985	0.0041268010799233
1	All Population	1	Deaths	6	China	1	Male	18	65-69 years	426	Tracheal, bronchus, and lung cancer	160	Occupational exposure to polycyclic aromatic hydrocarbons	3	Rate	2021	1.44340039485	2.4126488091700002	0.7056372393
1	All Population	1	Deaths	6	China	2	Female	18	65-69 years	426	Tracheal, bronchus, and lung cancer	160	Occupational exposure to polycyclic aromatic hydrocarbons	3	Rate	2021	0.84842600662	1.4122896592	0.39447512381
1	All Population	1	Deaths	6	China	3	Both	18	65-69 years	426	Tracheal, bronchus, and lung cancer	160	Occupational exposure to polycyclic aromatic hydrocarbons	3	Rate	2021	1.14116858618	1.7254766608099998	0.68048614174
1	All Population	1	Deaths	6	China	1	Male	19	70-74 years	426	Tracheal, bronchus, and lung cancer	160	Occupational exposure to polycyclic aromatic hydrocarbons	1	Number	2021	357.1370479344081	587.6678926209481	175.74557078557154
1	All Population	1	Deaths	6	China	2	Female	19	70-74 years	426	Tracheal, bronchus, and lung cancer	160	Occupational exposure to polycyclic aromatic hydrocarbons	1	Number	2021	255.0381143769627	396.0143023547552	127.62180010749132
1	All Population	1	Deaths	6	China	3	Both	19	70-74 years	426	Tracheal, bronchus, and lung cancer	160	Occupational exposure to polycyclic aromatic hydrocarbons	1	Number	2021	612.1751623113712	883.9493401443981	393.6901938655256
1	All Population	1	Deaths	6	China	1	Male	19	70-74 years	426	Tracheal, bronchus, and lung cancer	160	Occupational exposure to polycyclic aromatic hydrocarbons	2	Percent	2021	0.0035133609119436	0.0055692786087863	0.0017109671090186
1	All Population	1	Deaths	6	China	2	Female	19	70-74 years	426	Tracheal, bronchus, and lung cancer	160	Occupational exposure to polycyclic aromatic hydrocarbons	2	Percent	2021	0.0054939169118817	0.0082571054053033	0.0028859835604042
1	All Population	1	Deaths	6	China	3	Both	19	70-74 years	426	Tracheal, bronchus, and lung cancer	160	Occupational exposure to polycyclic aromatic hydrocarbons	2	Percent	2021	0.0041353862708782	0.0057163530348272	0.002623906774456
1	All Population	1	Deaths	6	China	1	Male	19	70-74 years	426	Tracheal, bronchus, and lung cancer	160	Occupational exposure to polycyclic aromatic hydrocarbons	3	Rate	2021	1.38122775854	2.27280594602	0.67969610605
1	All Population	1	Deaths	6	China	2	Female	19	70-74 years	426	Tracheal, bronchus, and lung cancer	160	Occupational exposure to polycyclic aromatic hydrocarbons	3	Rate	2021	0.92944088718	1.44320344203	0.46509487182000003
1	All Population	1	Deaths	6	China	3	Both	19	70-74 years	426	Tracheal, bronchus, and lung cancer	160	Occupational exposure to polycyclic aromatic hydrocarbons	3	Rate	2021	1.14862294223	1.6585522483900002	0.73868006519
1	All Population	1	Deaths	6	China	1	Male	20	75-79 years	426	Tracheal, bronchus, and lung cancer	160	Occupational exposure to polycyclic aromatic hydrocarbons	1	Number	2021	137.6127176791489	226.39643269373312	67.01290249022003
1	All Population	1	Deaths	6	China	2	Female	20	75-79 years	426	Tracheal, bronchus, and lung cancer	160	Occupational exposure to polycyclic aromatic hydrocarbons	1	Number	2021	103.07747187584816	169.07609836693632	48.67827760244936
1	All Population	1	Deaths	6	China	3	Both	20	75-79 years	426	Tracheal, bronchus, and lung cancer	160	Occupational exposure to polycyclic aromatic hydrocarbons	1	Number	2021	240.69018955499712	346.1282980133405	147.3255087371465
1	All Population	1	Deaths	6	China	1	Male	20	75-79 years	426	Tracheal, bronchus, and lung cancer	160	Occupational exposure to polycyclic aromatic hydrocarbons	2	Percent	2021	0.0016965959671805	0.0025863479581005	0.0008779121937341
1	All Population	1	Deaths	6	China	2	Female	20	75-79 years	426	Tracheal, bronchus, and lung cancer	160	Occupational exposure to polycyclic aromatic hydrocarbons	2	Percent	2021	0.0025644581098433	0.0039347976791833	0.0012500873433663
1	All Population	1	Deaths	6	China	3	Both	20	75-79 years	426	Tracheal, bronchus, and lung cancer	160	Occupational exposure to polycyclic aromatic hydrocarbons	2	Percent	2021	0.0019877841141287	0.0026937842385624	0.0012644281141196
1	All Population	1	Deaths	6	China	1	Male	20	75-79 years	426	Tracheal, bronchus, and lung cancer	160	Occupational exposure to polycyclic aromatic hydrocarbons	3	Rate	2021	0.88199536046	1.45103306314	0.42950295643999997
1	All Population	1	Deaths	6	China	2	Female	20	75-79 years	426	Tracheal, bronchus, and lung cancer	160	Occupational exposure to polycyclic aromatic hydrocarbons	3	Rate	2021	0.58845909362	0.96523872566	0.27789947304
1	All Population	1	Deaths	6	China	3	Both	20	75-79 years	426	Tracheal, bronchus, and lung cancer	160	Occupational exposure to polycyclic aromatic hydrocarbons	3	Rate	2021	0.7267449137599999	1.04510690923	0.44483767427
1	All Population	1	Deaths	7	Democratic People's Republic of Korea	1	Male	13	40-44 years	426	Tracheal, bronchus, and lung cancer	160	Occupational exposure to polycyclic aromatic hydrocarbons	1	Number	2021	0.691896795856428	1.5231372576578606	0.2484553372393427
1	All Population	1	Deaths	7	Democratic People's Republic of Korea	2	Female	13	40-44 years	426	Tracheal, bronchus, and lung cancer	160	Occupational exposure to polycyclic aromatic hydrocarbons	1	Number	2021	0.3824164833172113	0.7742455803546127	0.1416810507247294
1	All Population	1	Deaths	7	Democratic People's Republic of Korea	3	Both	13	40-44 years	426	Tracheal, bronchus, and lung cancer	160	Occupational exposure to polycyclic aromatic hydrocarbons	1	Number	2021	1.0743132791736387	1.9479505575885856	0.5201719707507095
1	All Population	1	Deaths	7	Democratic People's Republic of Korea	1	Male	13	40-44 years	426	Tracheal, bronchus, and lung cancer	160	Occupational exposure to polycyclic aromatic hydrocarbons	2	Percent	2021	0.0059324539442203	0.0091897392620139	0.0030132122420376
1	All Population	1	Deaths	7	Democratic People's Republic of Korea	2	Female	13	40-44 years	426	Tracheal, bronchus, and lung cancer	160	Occupational exposure to polycyclic aromatic hydrocarbons	2	Percent	2021	0.0060926145789183	0.0095379694443262	0.0029858121728457
1	All Population	1	Deaths	7	Democratic People's Republic of Korea	3	Both	13	40-44 years	426	Tracheal, bronchus, and lung cancer	160	Occupational exposure to polycyclic aromatic hydrocarbons	2	Percent	2021	0.0059618698780414	0.0081852710814993	0.0038338000893219
1	All Population	1	Deaths	7	Democratic People's Republic of Korea	1	Male	13	40-44 years	426	Tracheal, bronchus, and lung cancer	160	Occupational exposure to polycyclic aromatic hydrocarbons	3	Rate	2021	0.07072359117	0.15569046907999998	0.02539635073
1	All Population	1	Deaths	7	Democratic People's Republic of Korea	2	Female	13	40-44 years	426	Tracheal, bronchus, and lung cancer	160	Occupational exposure to polycyclic aromatic hydrocarbons	3	Rate	2021	0.04403119349	0.0891461494	0.01631306711
1	All Population	1	Deaths	7	Democratic People's Republic of Korea	3	Both	13	40-44 years	426	Tracheal, bronchus, and lung cancer	160	Occupational exposure to polycyclic aromatic hydrocarbons	3	Rate	2021	0.058170858920000006	0.10547571111000001	0.028165760320000004
1	All Population	1	Deaths	7	Democratic People's Republic of Korea	1	Male	14	45-49 years	426	Tracheal, bronchus, and lung cancer	160	Occupational exposure to polycyclic aromatic hydrocarbons	1	Number	2021	1.851588169051129	3.687116096523732	0.7312280101417628
1	All Population	1	Deaths	7	Democratic People's Republic of Korea	2	Female	14	45-49 years	426	Tracheal, bronchus, and lung cancer	160	Occupational exposure to polycyclic aromatic hydrocarbons	1	Number	2021	0.961036917778091	2.1068801781611857	0.3651611351696058
1	All Population	1	Deaths	7	Democratic People's Republic of Korea	3	Both	14	45-49 years	426	Tracheal, bronchus, and lung cancer	160	Occupational exposure to polycyclic aromatic hydrocarbons	1	Number	2021	2.8126250868292213	5.104385214906425	1.5008800003496665
1	All Population	1	Deaths	7	Democratic People's Republic of Korea	1	Male	14	45-49 years	426	Tracheal, bronchus, and lung cancer	160	Occupational exposure to polycyclic aromatic hydrocarbons	2	Percent	2021	0.0069374008773103	0.0105584997369241	0.0034432362997609
1	All Population	1	Deaths	7	Democratic People's Republic of Korea	2	Female	14	45-49 years	426	Tracheal, bronchus, and lung cancer	160	Occupational exposure to polycyclic aromatic hydrocarbons	2	Percent	2021	0.007374898828435	0.0112688236929157	0.0036189369911441
1	All Population	1	Deaths	7	Democratic People's Republic of Korea	3	Both	14	45-49 years	426	Tracheal, bronchus, and lung cancer	160	Occupational exposure to polycyclic aromatic hydrocarbons	2	Percent	2021	0.0070730860539054	0.0097907104801162	0.0046068136991845
1	All Population	1	Deaths	7	Democratic People's Republic of Korea	1	Male	14	45-49 years	426	Tracheal, bronchus, and lung cancer	160	Occupational exposure to polycyclic aromatic hydrocarbons	3	Rate	2021	0.18848531041	0.37533574344000004	0.07443649768999999
1	All Population	1	Deaths	7	Democratic People's Republic of Korea	2	Female	14	45-49 years	426	Tracheal, bronchus, and lung cancer	160	Occupational exposure to polycyclic aromatic hydrocarbons	3	Rate	2021	0.10198170399999999	0.22357437754	0.03874955697
1	All Population	1	Deaths	7	Democratic People's Republic of Korea	3	Both	14	45-49 years	426	Tracheal, bronchus, and lung cancer	160	Occupational exposure to polycyclic aromatic hydrocarbons	3	Rate	2021	0.14613214049	0.26520233388000003	0.07797939658
1	All Population	1	Deaths	7	Democratic People's Republic of Korea	1	Male	15	50-54 years	426	Tracheal, bronchus, and lung cancer	160	Occupational exposure to polycyclic aromatic hydrocarbons	1	Number	2021	4.4210449303938	8.679837757019357	1.668207025310675
1	All Population	1	Deaths	7	Democratic People's Republic of Korea	2	Female	15	50-54 years	426	Tracheal, bronchus, and lung cancer	160	Occupational exposure to polycyclic aromatic hydrocarbons	1	Number	2021	2.065546014452678	4.146997115168951	0.8973940412416114
1	All Population	1	Deaths	7	Democratic People's Republic of Korea	3	Both	15	50-54 years	426	Tracheal, bronchus, and lung cancer	160	Occupational exposure to polycyclic aromatic hydrocarbons	1	Number	2021	6.48659094484648	11.107170090730158	3.200823161990104
1	All Population	1	Deaths	7	Democratic People's Republic of Korea	1	Male	15	50-54 years	426	Tracheal, bronchus, and lung cancer	160	Occupational exposure to polycyclic aromatic hydrocarbons	2	Percent	2021	0.0075060722999379	0.0115087273750779	0.0040239907200418
1	All Population	1	Deaths	7	Democratic People's Republic of Korea	2	Female	15	50-54 years	426	Tracheal, bronchus, and lung cancer	160	Occupational exposure to polycyclic aromatic hydrocarbons	2	Percent	2021	0.0083508989538451	0.0129370875611451	0.0044179053956837
1	All Population	1	Deaths	7	Democratic People's Republic of Korea	3	Both	15	50-54 years	426	Tracheal, bronchus, and lung cancer	160	Occupational exposure to polycyclic aromatic hydrocarbons	2	Percent	2021	0.0077531674322298	0.0105946571623396	0.0047483164953731
1	All Population	1	Deaths	7	Democratic People's Republic of Korea	1	Male	15	50-54 years	426	Tracheal, bronchus, and lung cancer	160	Occupational exposure to polycyclic aromatic hydrocarbons	3	Rate	2021	0.41419879022000006	0.8131965078100001	0.15629095442
1	All Population	1	Deaths	7	Democratic People's Republic of Korea	2	Female	15	50-54 years	426	Tracheal, bronchus, and lung cancer	160	Occupational exposure to polycyclic aromatic hydrocarbons	3	Rate	2021	0.19028236997	0.38202994938	0.08266979470000001
1	All Population	1	Deaths	7	Democratic People's Republic of Korea	3	Both	15	50-54 years	426	Tracheal, bronchus, and lung cancer	160	Occupational exposure to polycyclic aromatic hydrocarbons	3	Rate	2021	0.3012970506	0.51591931992	0.14867571987
1	All Population	1	Deaths	7	Democratic People's Republic of Korea	1	Male	16	55-59 years	426	Tracheal, bronchus, and lung cancer	160	Occupational exposure to polycyclic aromatic hydrocarbons	1	Number	2021	4.449646868683247	9.188408716037433	1.8030851705204105
1	All Population	1	Deaths	7	Democratic People's Republic of Korea	2	Female	16	55-59 years	426	Tracheal, bronchus, and lung cancer	160	Occupational exposure to polycyclic aromatic hydrocarbons	1	Number	2021	1.7993201518653643	3.5975838424227	0.7267756987628988
1	All Population	1	Deaths	7	Democratic People's Republic of Korea	3	Both	16	55-59 years	426	Tracheal, bronchus, and lung cancer	160	Occupational exposure to polycyclic aromatic hydrocarbons	1	Number	2021	6.2489670205486085	10.791303861160824	3.075962826415488
1	All Population	1	Deaths	7	Democratic People's Republic of Korea	1	Male	16	55-59 years	426	Tracheal, bronchus, and lung cancer	160	Occupational exposure to polycyclic aromatic hydrocarbons	2	Percent	2021	0.0055827020416506	0.0086203980712704	0.0029353144956948
1	All Population	1	Deaths	7	Democratic People's Republic of Korea	2	Female	16	55-59 years	426	Tracheal, bronchus, and lung cancer	160	Occupational exposure to polycyclic aromatic hydrocarbons	2	Percent	2021	0.0059353209161371	0.0092967484500692	0.0027817707585792
1	All Population	1	Deaths	7	Democratic People's Republic of Korea	3	Both	16	55-59 years	426	Tracheal, bronchus, and lung cancer	160	Occupational exposure to polycyclic aromatic hydrocarbons	2	Percent	2021	0.005689565007405	0.0079902290050358	0.0034898302618552
1	All Population	1	Deaths	7	Democratic People's Republic of Korea	1	Male	16	55-59 years	426	Tracheal, bronchus, and lung cancer	160	Occupational exposure to polycyclic aromatic hydrocarbons	3	Rate	2021	0.55775837147	1.1517569895200002	0.22601475532999998
1	All Population	1	Deaths	7	Democratic People's Republic of Korea	2	Female	16	55-59 years	426	Tracheal, bronchus, and lung cancer	160	Occupational exposure to polycyclic aromatic hydrocarbons	3	Rate	2021	0.21009009739	0.42005684148999994	0.08485892695
1	All Population	1	Deaths	7	Democratic People's Republic of Korea	3	Both	16	55-59 years	426	Tracheal, bronchus, and lung cancer	160	Occupational exposure to polycyclic aromatic hydrocarbons	3	Rate	2021	0.37775801134000003	0.65234805576	0.18594586856
1	All Population	1	Deaths	7	Democratic People's Republic of Korea	1	Male	17	60-64 years	426	Tracheal, bronchus, and lung cancer	160	Occupational exposure to polycyclic aromatic hydrocarbons	1	Number	2021	6.5563106037522845	12.534627457612302	2.7986067706820146
1	All Population	1	Deaths	7	Democratic People's Republic of Korea	2	Female	17	60-64 years	426	Tracheal, bronchus, and lung cancer	160	Occupational exposure to polycyclic aromatic hydrocarbons	1	Number	2021	2.77610215259394	5.433582763412873	1.0911245115974038
1	All Population	1	Deaths	7	Democratic People's Republic of Korea	3	Both	17	60-64 years	426	Tracheal, bronchus, and lung cancer	160	Occupational exposure to polycyclic aromatic hydrocarbons	1	Number	2021	9.332412756346232	15.597723619947176	5.053613992812112
1	All Population	1	Deaths	7	Democratic People's Republic of Korea	1	Male	17	60-64 years	426	Tracheal, bronchus, and lung cancer	160	Occupational exposure to polycyclic aromatic hydrocarbons	2	Percent	2021	0.0068505565211897	0.0105815618837174	0.0035630954692537
1	All Population	1	Deaths	7	Democratic People's Republic of Korea	2	Female	17	60-64 years	426	Tracheal, bronchus, and lung cancer	160	Occupational exposure to polycyclic aromatic hydrocarbons	2	Percent	2021	0.0074474195496121	0.0115392269796776	0.0038875942638901
1	All Population	1	Deaths	7	Democratic People's Republic of Korea	3	Both	17	60-64 years	426	Tracheal, bronchus, and lung cancer	160	Occupational exposure to polycyclic aromatic hydrocarbons	2	Percent	2021	0.0070294640143886	0.0098802518461854	0.0042504159877708
1	All Population	1	Deaths	7	Democratic People's Republic of Korea	1	Male	17	60-64 years	426	Tracheal, bronchus, and lung cancer	160	Occupational exposure to polycyclic aromatic hydrocarbons	3	Rate	2021	1.07752350194	2.06005427288	0.45994839939
1	All Population	1	Deaths	7	Democratic People's Republic of Korea	2	Female	17	60-64 years	426	Tracheal, bronchus, and lung cancer	160	Occupational exposure to polycyclic aromatic hydrocarbons	3	Rate	2021	0.39591808324000005	0.77491877265	0.15561240238
1	All Population	1	Deaths	7	Democratic People's Republic of Korea	3	Both	17	60-64 years	426	Tracheal, bronchus, and lung cancer	160	Occupational exposure to polycyclic aromatic hydrocarbons	3	Rate	2021	0.7125926734	1.19099142564	0.38587752165
1	All Population	1	Deaths	7	Democratic People's Republic of Korea	1	Male	18	65-69 years	426	Tracheal, bronchus, and lung cancer	160	Occupational exposure to polycyclic aromatic hydrocarbons	1	Number	2021	3.364968134817246	6.535028964484112	1.399713248159684
1	All Population	1	Deaths	7	Democratic People's Republic of Korea	2	Female	18	65-69 years	426	Tracheal, bronchus, and lung cancer	160	Occupational exposure to polycyclic aromatic hydrocarbons	1	Number	2021	1.6472646715604382	3.16167627423907	0.6349206895351507
1	All Population	1	Deaths	7	Democratic People's Republic of Korea	3	Both	18	65-69 years	426	Tracheal, bronchus, and lung cancer	160	Occupational exposure to polycyclic aromatic hydrocarbons	1	Number	2021	5.012232806377679	8.377765615823224	2.6216075255604023
1	All Population	1	Deaths	7	Democratic People's Republic of Korea	1	Male	18	65-69 years	426	Tracheal, bronchus, and lung cancer	160	Occupational exposure to polycyclic aromatic hydrocarbons	2	Percent	2021	0.0038083668081385	0.0058058411836428	0.0019938961974567
1	All Population	1	Deaths	7	Democratic People's Republic of Korea	2	Female	18	65-69 years	426	Tracheal, bronchus, and lung cancer	160	Occupational exposure to polycyclic aromatic hydrocarbons	2	Percent	2021	0.0043636660548031	0.0070639128849836	0.0020247532039394
1	All Population	1	Deaths	7	Democratic People's Republic of Korea	3	Both	18	65-69 years	426	Tracheal, bronchus, and lung cancer	160	Occupational exposure to polycyclic aromatic hydrocarbons	2	Percent	2021	0.0039749647211851	0.0057400779761903	0.0025165284028484
1	All Population	1	Deaths	7	Democratic People's Republic of Korea	1	Male	18	65-69 years	426	Tracheal, bronchus, and lung cancer	160	Occupational exposure to polycyclic aromatic hydrocarbons	3	Rate	2021	0.84487230219	1.64080750394	0.35143838129
1	All Population	1	Deaths	7	Democratic People's Republic of Korea	2	Female	18	65-69 years	426	Tracheal, bronchus, and lung cancer	160	Occupational exposure to polycyclic aromatic hydrocarbons	3	Rate	2021	0.31463622707	0.60389681835	0.12127319531000001
1	All Population	1	Deaths	7	Democratic People's Republic of Korea	3	Both	18	65-69 years	426	Tracheal, bronchus, and lung cancer	160	Occupational exposure to polycyclic aromatic hydrocarbons	3	Rate	2021	0.5437281144	0.9088218518800001	0.28439255949
1	All Population	1	Deaths	7	Democratic People's Republic of Korea	1	Male	19	70-74 years	426	Tracheal, bronchus, and lung cancer	160	Occupational exposure to polycyclic aromatic hydrocarbons	1	Number	2021	2.0034019931224405	3.91760670374912	0.815645874608955
1	All Population	1	Deaths	7	Democratic People's Republic of Korea	2	Female	19	70-74 years	426	Tracheal, bronchus, and lung cancer	160	Occupational exposure to polycyclic aromatic hydrocarbons	1	Number	2021	1.3078068882396432	2.4868033934854186	0.5234269092000872
1	All Population	1	Deaths	7	Democratic People's Republic of Korea	3	Both	19	70-74 years	426	Tracheal, bronchus, and lung cancer	160	Occupational exposure to polycyclic aromatic hydrocarbons	1	Number	2021	3.3112088813620817	5.478869649590867	1.768857994514789
1	All Population	1	Deaths	7	Democratic People's Republic of Korea	1	Male	19	70-74 years	426	Tracheal, bronchus, and lung cancer	160	Occupational exposure to polycyclic aromatic hydrocarbons	2	Percent	2021	0.0029845161012529	0.0046702722002211	0.0014729164351216
1	All Population	1	Deaths	7	Democratic People's Republic of Korea	2	Female	19	70-74 years	426	Tracheal, bronchus, and lung cancer	160	Occupational exposure to polycyclic aromatic hydrocarbons	2	Percent	2021	0.0034749097896942	0.0054304099259878	0.0017770936702279
1	All Population	1	Deaths	7	Democratic People's Republic of Korea	3	Both	19	70-74 years	426	Tracheal, bronchus, and lung cancer	160	Occupational exposure to polycyclic aromatic hydrocarbons	2	Percent	2021	0.0031647867798165	0.0044848769293619	0.0020339300130053
1	All Population	1	Deaths	7	Democratic People's Republic of Korea	1	Male	19	70-74 years	426	Tracheal, bronchus, and lung cancer	160	Occupational exposure to polycyclic aromatic hydrocarbons	3	Rate	2021	0.80311467066	1.5704723407699999	0.32697240503999997
1	All Population	1	Deaths	7	Democratic People's Republic of Korea	2	Female	19	70-74 years	426	Tracheal, bronchus, and lung cancer	160	Occupational exposure to polycyclic aromatic hydrocarbons	3	Rate	2021	0.33304581481	0.63328880579	0.13329578169
1	All Population	1	Deaths	7	Democratic People's Republic of Korea	3	Both	19	70-74 years	426	Tracheal, bronchus, and lung cancer	160	Occupational exposure to polycyclic aromatic hydrocarbons	3	Rate	2021	0.5156563389400001	0.85322731555	0.27546520629
1	All Population	1	Deaths	7	Democratic People's Republic of Korea	1	Male	20	75-79 years	426	Tracheal, bronchus, and lung cancer	160	Occupational exposure to polycyclic aromatic hydrocarbons	1	Number	2021	0.8575650252589277	1.6387078428079622	0.3587354284807362
1	All Population	1	Deaths	7	Democratic People's Republic of Korea	2	Female	20	75-79 years	426	Tracheal, bronchus, and lung cancer	160	Occupational exposure to polycyclic aromatic hydrocarbons	1	Number	2021	1.0415875298036648	1.9429627879406248	0.3660503150479335
1	All Population	1	Deaths	7	Democratic People's Republic of Korea	3	Both	20	75-79 years	426	Tracheal, bronchus, and lung cancer	160	Occupational exposure to polycyclic aromatic hydrocarbons	1	Number	2021	1.899152555062591	3.1750772810074177	0.9678520780995156
1	All Population	1	Deaths	7	Democratic People's Republic of Korea	1	Male	20	75-79 years	426	Tracheal, bronchus, and lung cancer	160	Occupational exposure to polycyclic aromatic hydrocarbons	2	Percent	2021	0.0016377274110816	0.0025174853177169	0.0008293441258854
1	All Population	1	Deaths	7	Democratic People's Republic of Korea	2	Female	20	75-79 years	426	Tracheal, bronchus, and lung cancer	160	Occupational exposure to polycyclic aromatic hydrocarbons	2	Percent	2021	0.0023584523361835	0.0037343486993973	0.0010910084817866
1	All Population	1	Deaths	7	Democratic People's Republic of Korea	3	Both	20	75-79 years	426	Tracheal, bronchus, and lung cancer	160	Occupational exposure to polycyclic aromatic hydrocarbons	2	Percent	2021	0.0019655112848459	0.0027172542789654	0.0012311422388512
1	All Population	1	Deaths	7	Democratic People's Republic of Korea	1	Male	20	75-79 years	426	Tracheal, bronchus, and lung cancer	160	Occupational exposure to polycyclic aromatic hydrocarbons	3	Rate	2021	0.48474195207	0.9262859552199999	0.20277659041
1	All Population	1	Deaths	7	Democratic People's Republic of Korea	2	Female	20	75-79 years	426	Tracheal, bronchus, and lung cancer	160	Occupational exposure to polycyclic aromatic hydrocarbons	3	Rate	2021	0.2659075721	0.49602026027	0.09344922799
1	All Population	1	Deaths	7	Democratic People's Republic of Korea	3	Both	20	75-79 years	426	Tracheal, bronchus, and lung cancer	160	Occupational exposure to polycyclic aromatic hydrocarbons	3	Rate	2021	0.33399208383	0.55838098661	0.17021009267999998
1	All Population	1	Deaths	7	Democratic People's Republic of Korea	1	Male	22	All ages	426	Tracheal, bronchus, and lung cancer	160	Occupational exposure to polycyclic aromatic hydrocarbons	1	Number	2021	24.782492675644093	41.58692492676545	13.45932084566336
1	All Population	1	Deaths	7	Democratic People's Republic of Korea	2	Female	22	All ages	426	Tracheal, bronchus, and lung cancer	160	Occupational exposure to polycyclic aromatic hydrocarbons	1	Number	2021	12.474048078093798	19.501232351833597	7.233783354337417
1	All Population	1	Deaths	7	Democratic People's Republic of Korea	3	Both	22	All ages	426	Tracheal, bronchus, and lung cancer	160	Occupational exposure to polycyclic aromatic hydrocarbons	1	Number	2021	37.25654075373785	56.42016468562714	22.867340002443008
1	All Population	1	Deaths	7	Democratic People's Republic of Korea	1	Male	22	All ages	426	Tracheal, bronchus, and lung cancer	160	Occupational exposure to polycyclic aromatic hydrocarbons	2	Percent	2021	0.0046822429495504	0.0058813190843673	0.0036092870876362
1	All Population	1	Deaths	7	Democratic People's Republic of Korea	2	Female	22	All ages	426	Tracheal, bronchus, and lung cancer	160	Occupational exposure to polycyclic aromatic hydrocarbons	2	Percent	2021	0.0043645330286991	0.005542267138566	0.0033556441229473
1	All Population	1	Deaths	7	Democratic People's Republic of Korea	3	Both	22	All ages	426	Tracheal, bronchus, and lung cancer	160	Occupational exposure to polycyclic aromatic hydrocarbons	2	Percent	2021	0.0045717144815396	0.0053874190169351	0.0037636057539824
1	All Population	1	Deaths	7	Democratic People's Republic of Korea	1	Male	22	All ages	426	Tracheal, bronchus, and lung cancer	160	Occupational exposure to polycyclic aromatic hydrocarbons	3	Rate	2021	0.18899524094	0.31714852091999995	0.10264292698
1	All Population	1	Deaths	7	Democratic People's Republic of Korea	2	Female	22	All ages	426	Tracheal, bronchus, and lung cancer	160	Occupational exposure to polycyclic aromatic hydrocarbons	3	Rate	2021	0.09393459046000001	0.14685210952	0.054473293080000006
1	All Population	1	Deaths	7	Democratic People's Republic of Korea	3	Both	22	All ages	426	Tracheal, bronchus, and lung cancer	160	Occupational exposure to polycyclic aromatic hydrocarbons	3	Rate	2021	0.14116462287999998	0.21377538304	0.08664409959
1	All Population	1	Deaths	7	Democratic People's Republic of Korea	1	Male	27	Age-standardized	426	Tracheal, bronchus, and lung cancer	160	Occupational exposure to polycyclic aromatic hydrocarbons	2	Percent	2021	0.0039777506163095	0.004898831403809	0.0030995030143145
1	All Population	1	Deaths	7	Democratic People's Republic of Korea	2	Female	27	Age-standardized	426	Tracheal, bronchus, and lung cancer	160	Occupational exposure to polycyclic aromatic hydrocarbons	2	Percent	2021	0.004412240606612	0.0055674944247831	0.0034113139366143
1	All Population	1	Deaths	7	Democratic People's Republic of Korea	3	Both	27	Age-standardized	426	Tracheal, bronchus, and lung cancer	160	Occupational exposure to polycyclic aromatic hydrocarbons	2	Percent	2021	0.0043132349790491	0.0050846182273298	0.0035909587318831
1	All Population	1	Deaths	7	Democratic People's Republic of Korea	1	Male	27	Age-standardized	426	Tracheal, bronchus, and lung cancer	160	Occupational exposure to polycyclic aromatic hydrocarbons	3	Rate	2021	0.15473686606	0.25201288102	0.08476722410000001
1	All Population	1	Deaths	7	Democratic People's Republic of Korea	2	Female	27	Age-standardized	426	Tracheal, bronchus, and lung cancer	160	Occupational exposure to polycyclic aromatic hydrocarbons	3	Rate	2021	0.06540201026999999	0.1020929556	0.03796527725
1	All Population	1	Deaths	7	Democratic People's Republic of Korea	3	Both	27	Age-standardized	426	Tracheal, bronchus, and lung cancer	160	Occupational exposure to polycyclic aromatic hydrocarbons	3	Rate	2021	0.10593484241	0.15980170125	0.06509387749
1	All Population	1	Deaths	7	Democratic People's Republic of Korea	1	Male	30	80-84 years	426	Tracheal, bronchus, and lung cancer	160	Occupational exposure to polycyclic aromatic hydrocarbons	1	Number	2021	0.1553024540706928	0.2980295419809721	0.0635074240190771
1	All Population	1	Deaths	7	Democratic People's Republic of Korea	2	Female	30	80-84 years	426	Tracheal, bronchus, and lung cancer	160	Occupational exposure to polycyclic aromatic hydrocarbons	1	Number	2021	0.2446616696882851	0.5119983431946383	0.0926822368504755
1	All Population	1	Deaths	7	Democratic People's Republic of Korea	3	Both	30	80-84 years	426	Tracheal, bronchus, and lung cancer	160	Occupational exposure to polycyclic aromatic hydrocarbons	1	Number	2021	0.3999641237589775	0.7315589831451882	0.1965285423411208
1	All Population	1	Deaths	7	Democratic People's Republic of Korea	1	Male	30	80-84 years	426	Tracheal, bronchus, and lung cancer	160	Occupational exposure to polycyclic aromatic hydrocarbons	2	Percent	2021	0.0005538376482473	0.0008732437088716	0.0003060881835397
1	All Population	1	Deaths	7	Democratic People's Republic of Korea	2	Female	30	80-84 years	426	Tracheal, bronchus, and lung cancer	160	Occupational exposure to polycyclic aromatic hydrocarbons	2	Percent	2021	0.0008184018954653	0.0012606037485041	0.0004260694683563
1	All Population	1	Deaths	7	Democratic People's Republic of Korea	3	Both	30	80-84 years	426	Tracheal, bronchus, and lung cancer	160	Occupational exposure to polycyclic aromatic hydrocarbons	2	Percent	2021	0.0006871543251302	0.0009586127700458	0.000462658945528
1	All Population	1	Deaths	7	Democratic People's Republic of Korea	1	Male	30	80-84 years	426	Tracheal, bronchus, and lung cancer	160	Occupational exposure to polycyclic aromatic hydrocarbons	3	Rate	2021	0.1576628473	0.3025591994	0.06447265341
1	All Population	1	Deaths	7	Democratic People's Republic of Korea	2	Female	30	80-84 years	426	Tracheal, bronchus, and lung cancer	160	Occupational exposure to polycyclic aromatic hydrocarbons	3	Rate	2021	0.09578676516000001	0.20045095384999997	0.03628574785
1	All Population	1	Deaths	7	Democratic People's Republic of Korea	3	Both	30	80-84 years	426	Tracheal, bronchus, and lung cancer	160	Occupational exposure to polycyclic aromatic hydrocarbons	3	Rate	2021	0.11300779522	0.20669820828000002	0.05552812351999999
1	All Population	1	Deaths	7	Democratic People's Republic of Korea	1	Male	31	85-89 years	426	Tracheal, bronchus, and lung cancer	160	Occupational exposure to polycyclic aromatic hydrocarbons	1	Number	2021	0.0065221365137205	0.013968275941025	0.0026401380306159
1	All Population	1	Deaths	7	Democratic People's Republic of Korea	2	Female	31	85-89 years	426	Tracheal, bronchus, and lung cancer	160	Occupational exposure to polycyclic aromatic hydrocarbons	1	Number	2021	0.0288827161316287	0.0560992591859588	0.0102326704602155
1	All Population	1	Deaths	7	Democratic People's Republic of Korea	3	Both	31	85-89 years	426	Tracheal, bronchus, and lung cancer	160	Occupational exposure to polycyclic aromatic hydrocarbons	1	Number	2021	0.0354048526453492	0.0669422737557583	0.0159112448103007
1	All Population	1	Deaths	7	Democratic People's Republic of Korea	1	Male	31	85-89 years	426	Tracheal, bronchus, and lung cancer	160	Occupational exposure to polycyclic aromatic hydrocarbons	2	Percent	2021	9.18119772331e-05	0.0001469113863881	4.82801837189e-05
1	All Population	1	Deaths	7	Democratic People's Republic of Korea	2	Female	31	85-89 years	426	Tracheal, bronchus, and lung cancer	160	Occupational exposure to polycyclic aromatic hydrocarbons	2	Percent	2021	0.0001980742456841	0.0003255521197216	9.42707916164e-05
1	All Population	1	Deaths	7	Democratic People's Republic of Korea	3	Both	31	85-89 years	426	Tracheal, bronchus, and lung cancer	160	Occupational exposure to polycyclic aromatic hydrocarbons	2	Percent	2021	0.0001629669979128	0.0002520800986908	9.42068744397e-05
1	All Population	1	Deaths	7	Democratic People's Republic of Korea	1	Male	31	85-89 years	426	Tracheal, bronchus, and lung cancer	160	Occupational exposure to polycyclic aromatic hydrocarbons	3	Rate	2021	0.02416601147	0.05175566563	0.00978231685
1	All Population	1	Deaths	7	Democratic People's Republic of Korea	2	Female	31	85-89 years	426	Tracheal, bronchus, and lung cancer	160	Occupational exposure to polycyclic aromatic hydrocarbons	3	Rate	2021	0.02535264332	0.04924275481	0.00898202382
1	All Population	1	Deaths	7	Democratic People's Republic of Korea	3	Both	31	85-89 years	426	Tracheal, bronchus, and lung cancer	160	Occupational exposure to polycyclic aromatic hydrocarbons	3	Rate	2021	0.0251253689	0.04750618057	0.011291556539999999
1	All Population	1	Deaths	7	Democratic People's Republic of Korea	1	Male	32	90-94 years	426	Tracheal, bronchus, and lung cancer	160	Occupational exposure to polycyclic aromatic hydrocarbons	1	Number	2021	0.0001263113029419	0.0002916487940754	4.48275120565e-05
1	All Population	1	Deaths	7	Democratic People's Republic of Korea	2	Female	32	90-94 years	426	Tracheal, bronchus, and lung cancer	160	Occupational exposure to polycyclic aromatic hydrocarbons	1	Number	2021	0.0008533194466739	0.0018362798802255	0.0002466365415486
1	All Population	1	Deaths	7	Democratic People's Republic of Korea	3	Both	32	90-94 years	426	Tracheal, bronchus, and lung cancer	160	Occupational exposure to polycyclic aromatic hydrocarbons	1	Number	2021	0.0009796307496159	0.0020297985245774	0.0003375160771678
1	All Population	1	Deaths	7	Democratic People's Republic of Korea	1	Male	32	90-94 years	426	Tracheal, bronchus, and lung cancer	160	Occupational exposure to polycyclic aromatic hydrocarbons	2	Percent	2021	7.9827837396e-06	1.53144452718e-05	3.2514441994e-06
1	All Population	1	Deaths	7	Democratic People's Republic of Korea	2	Female	32	90-94 years	426	Tracheal, bronchus, and lung cancer	160	Occupational exposure to polycyclic aromatic hydrocarbons	2	Percent	2021	2.18944640567e-05	4.20046182612e-05	8.2431589841e-06
1	All Population	1	Deaths	7	Democratic People's Republic of Korea	3	Both	32	90-94 years	426	Tracheal, bronchus, and lung cancer	160	Occupational exposure to polycyclic aromatic hydrocarbons	2	Percent	2021	1.77248253671e-05	3.25399588009e-05	7.7580366168e-06
1	All Population	1	Deaths	7	Democratic People's Republic of Korea	1	Male	32	90-94 years	426	Tracheal, bronchus, and lung cancer	160	Occupational exposure to polycyclic aromatic hydrocarbons	3	Rate	2021	0.0021500073	0.00496429868	0.0007630313000000001
1	All Population	1	Deaths	7	Democratic People's Republic of Korea	2	Female	32	90-94 years	426	Tracheal, bronchus, and lung cancer	160	Occupational exposure to polycyclic aromatic hydrocarbons	3	Rate	2021	0.00269595583	0.00580149611	0.00077921724
1	All Population	1	Deaths	7	Democratic People's Republic of Korea	3	Both	32	90-94 years	426	Tracheal, bronchus, and lung cancer	160	Occupational exposure to polycyclic aromatic hydrocarbons	3	Rate	2021	0.00261048598	0.00540893657	0.00089940111
1	All Population	1	Deaths	7	Democratic People's Republic of Korea	1	Male	235	95+ years	426	Tracheal, bronchus, and lung cancer	160	Occupational exposure to polycyclic aromatic hydrocarbons	1	Number	2021	2.2428418407e-06	5.1604789905e-06	7.210021944e-07
1	All Population	1	Deaths	7	Democratic People's Republic of Korea	2	Female	235	95+ years	426	Tracheal, bronchus, and lung cancer	160	Occupational exposure to polycyclic aromatic hydrocarbons	1	Number	2021	2.36263468061e-05	5.35795967142e-05	6.1475578692e-06
1	All Population	1	Deaths	7	Democratic People's Republic of Korea	3	Both	235	95+ years	426	Tracheal, bronchus, and lung cancer	160	Occupational exposure to polycyclic aromatic hydrocarbons	1	Number	2021	2.58691886468e-05	5.7265835475e-05	8.476737112e-06
1	All Population	1	Deaths	7	Democratic People's Republic of Korea	1	Male	235	95+ years	426	Tracheal, bronchus, and lung cancer	160	Occupational exposure to polycyclic aromatic hydrocarbons	2	Percent	2021	8.931639408e-07	1.7469231074e-06	3.583329736e-07
1	All Population	1	Deaths	7	Democratic People's Republic of Korea	2	Female	235	95+ years	426	Tracheal, bronchus, and lung cancer	160	Occupational exposure to polycyclic aromatic hydrocarbons	2	Percent	2021	2.9098443893e-06	5.7138994323e-06	1.0849488652e-06
1	All Population	1	Deaths	7	Democratic People's Republic of Korea	3	Both	235	95+ years	426	Tracheal, bronchus, and lung cancer	160	Occupational exposure to polycyclic aromatic hydrocarbons	2	Percent	2021	2.4060880546e-06	4.6754561297e-06	9.853981089e-07
1	All Population	1	Deaths	7	Democratic People's Republic of Korea	1	Male	235	95+ years	426	Tracheal, bronchus, and lung cancer	160	Occupational exposure to polycyclic aromatic hydrocarbons	3	Rate	2021	0.00025976193000000003	0.00059767744	8.350517999999999e-05
1	All Population	1	Deaths	7	Democratic People's Republic of Korea	2	Female	235	95+ years	426	Tracheal, bronchus, and lung cancer	160	Occupational exposure to polycyclic aromatic hydrocarbons	3	Rate	2021	0.00038798989	0.00087987965	0.00010095467999999999
1	All Population	1	Deaths	7	Democratic People's Republic of Korea	3	Both	235	95+ years	426	Tracheal, bronchus, and lung cancer	160	Occupational exposure to polycyclic aromatic hydrocarbons	3	Rate	2021	0.00037206622	0.00082363165	0.00012191753
1	All Population	1	Deaths	8	Taiwan (Province of China)	1	Male	10	25-29 years	426	Tracheal, bronchus, and lung cancer	160	Occupational exposure to polycyclic aromatic hydrocarbons	1	Number	2021	0.0165572139910763	0.0272039023363106	0.0080324671493768
1	All Population	1	Deaths	8	Taiwan (Province of China)	2	Female	10	25-29 years	426	Tracheal, bronchus, and lung cancer	160	Occupational exposure to polycyclic aromatic hydrocarbons	1	Number	2021	0.0169388857375954	0.0280055133755053	0.0079671924492824
1	All Population	1	Deaths	8	Taiwan (Province of China)	3	Both	10	25-29 years	426	Tracheal, bronchus, and lung cancer	160	Occupational exposure to polycyclic aromatic hydrocarbons	1	Number	2021	0.0334960997286717	0.0480385726786085	0.0214729573610709
1	All Population	1	Deaths	8	Taiwan (Province of China)	1	Male	10	25-29 years	426	Tracheal, bronchus, and lung cancer	160	Occupational exposure to polycyclic aromatic hydrocarbons	2	Percent	2021	0.0048210452904547	0.00742945706642	0.0025319275297405
1	All Population	1	Deaths	8	Taiwan (Province of China)	2	Female	10	25-29 years	426	Tracheal, bronchus, and lung cancer	160	Occupational exposure to polycyclic aromatic hydrocarbons	2	Percent	2021	0.0046186419549441	0.0069918183720734	0.0023141962152527
1	All Population	1	Deaths	8	Taiwan (Province of China)	3	Both	10	25-29 years	426	Tracheal, bronchus, and lung cancer	160	Occupational exposure to polycyclic aromatic hydrocarbons	2	Percent	2021	0.0047157698979343	0.0063879954500516	0.0032166465747373
1	All Population	1	Deaths	8	Taiwan (Province of China)	1	Male	10	25-29 years	426	Tracheal, bronchus, and lung cancer	160	Occupational exposure to polycyclic aromatic hydrocarbons	3	Rate	2021	0.00197492294	0.00324484607	0.00095810223
1	All Population	1	Deaths	8	Taiwan (Province of China)	2	Female	10	25-29 years	426	Tracheal, bronchus, and lung cancer	160	Occupational exposure to polycyclic aromatic hydrocarbons	3	Rate	2021	0.00217203845	0.0035910893299999995	0.00102161669
1	All Population	1	Deaths	8	Taiwan (Province of China)	3	Both	10	25-29 years	426	Tracheal, bronchus, and lung cancer	160	Occupational exposure to polycyclic aromatic hydrocarbons	3	Rate	2021	0.0020699170800000002	0.0029685803100000002	0.0013269378099999998
1	All Population	1	Deaths	8	Taiwan (Province of China)	1	Male	11	30-34 years	426	Tracheal, bronchus, and lung cancer	160	Occupational exposure to polycyclic aromatic hydrocarbons	1	Number	2021	0.0388565869493739	0.0608276966026019	0.0199408005757464
1	All Population	1	Deaths	8	Taiwan (Province of China)	2	Female	11	30-34 years	426	Tracheal, bronchus, and lung cancer	160	Occupational exposure to polycyclic aromatic hydrocarbons	1	Number	2021	0.0334881842115587	0.0527405908002094	0.0162515968451544
1	All Population	1	Deaths	8	Taiwan (Province of China)	3	Both	11	30-34 years	426	Tracheal, bronchus, and lung cancer	160	Occupational exposure to polycyclic aromatic hydrocarbons	1	Number	2021	0.0723447711609326	0.1039653699228213	0.0457412825990531
1	All Population	1	Deaths	8	Taiwan (Province of China)	1	Male	11	30-34 years	426	Tracheal, bronchus, and lung cancer	160	Occupational exposure to polycyclic aromatic hydrocarbons	2	Percent	2021	0.0043483223589555	0.0066388463365214	0.0023393521624629
1	All Population	1	Deaths	8	Taiwan (Province of China)	2	Female	11	30-34 years	426	Tracheal, bronchus, and lung cancer	160	Occupational exposure to polycyclic aromatic hydrocarbons	2	Percent	2021	0.0041440238381384	0.0062134529565158	0.0020819151327475
1	All Population	1	Deaths	8	Taiwan (Province of China)	3	Both	11	30-34 years	426	Tracheal, bronchus, and lung cancer	160	Occupational exposure to polycyclic aromatic hydrocarbons	2	Percent	2021	0.0042529597174586	0.0057962381740804	0.0027727919746542
1	All Population	1	Deaths	8	Taiwan (Province of China)	1	Male	11	30-34 years	426	Tracheal, bronchus, and lung cancer	160	Occupational exposure to polycyclic aromatic hydrocarbons	3	Rate	2021	0.0047044218300000004	0.00736449508	0.00241426087
1	All Population	1	Deaths	8	Taiwan (Province of China)	2	Female	11	30-34 years	426	Tracheal, bronchus, and lung cancer	160	Occupational exposure to polycyclic aromatic hydrocarbons	3	Rate	2021	0.0043032682700000005	0.006777223559999999	0.00208834796
1	All Population	1	Deaths	8	Taiwan (Province of China)	3	Both	11	30-34 years	426	Tracheal, bronchus, and lung cancer	160	Occupational exposure to polycyclic aromatic hydrocarbons	3	Rate	2021	0.00450981615	0.0064809757	0.00285141236
1	All Population	1	Deaths	8	Taiwan (Province of China)	1	Male	12	35-39 years	426	Tracheal, bronchus, and lung cancer	160	Occupational exposure to polycyclic aromatic hydrocarbons	1	Number	2021	0.1707686725142482	0.2790236153464289	0.0848830734932883
1	All Population	1	Deaths	8	Taiwan (Province of China)	2	Female	12	35-39 years	426	Tracheal, bronchus, and lung cancer	160	Occupational exposure to polycyclic aromatic hydrocarbons	1	Number	2021	0.1585101225291151	0.2571244074602567	0.0803046473250396
1	All Population	1	Deaths	8	Taiwan (Province of China)	3	Both	12	35-39 years	426	Tracheal, bronchus, and lung cancer	160	Occupational exposure to polycyclic aromatic hydrocarbons	1	Number	2021	0.3292787950433632	0.4781911841958329	0.2111926223238345
1	All Population	1	Deaths	8	Taiwan (Province of China)	1	Male	12	35-39 years	426	Tracheal, bronchus, and lung cancer	160	Occupational exposure to polycyclic aromatic hydrocarbons	2	Percent	2021	0.0065576510911411	0.0098352922388395	0.0035460101133492
1	All Population	1	Deaths	8	Taiwan (Province of China)	2	Female	12	35-39 years	426	Tracheal, bronchus, and lung cancer	160	Occupational exposure to polycyclic aromatic hydrocarbons	2	Percent	2021	0.0063864198732426	0.0098409184852286	0.0033229984900297
1	All Population	1	Deaths	8	Taiwan (Province of China)	3	Both	12	35-39 years	426	Tracheal, bronchus, and lung cancer	160	Occupational exposure to polycyclic aromatic hydrocarbons	2	Percent	2021	0.0064836539239796	0.0088623190520878	0.0045256253941073
1	All Population	1	Deaths	8	Taiwan (Province of China)	1	Male	12	35-39 years	426	Tracheal, bronchus, and lung cancer	160	Occupational exposure to polycyclic aromatic hydrocarbons	3	Rate	2021	0.01917156211	0.03132494089	0.00952950615
1	All Population	1	Deaths	8	Taiwan (Province of China)	2	Female	12	35-39 years	426	Tracheal, bronchus, and lung cancer	160	Occupational exposure to polycyclic aromatic hydrocarbons	3	Rate	2021	0.01770265288	0.02871604702	0.00896854582
1	All Population	1	Deaths	8	Taiwan (Province of China)	3	Both	12	35-39 years	426	Tracheal, bronchus, and lung cancer	160	Occupational exposure to polycyclic aromatic hydrocarbons	3	Rate	2021	0.018435189789999997	0.026772283449999996	0.0118239502
1	All Population	1	Deaths	8	Taiwan (Province of China)	1	Male	13	40-44 years	426	Tracheal, bronchus, and lung cancer	160	Occupational exposure to polycyclic aromatic hydrocarbons	1	Number	2021	0.6412228465560206	1.0192738740317917	0.3186288245439848
1	All Population	1	Deaths	8	Taiwan (Province of China)	2	Female	13	40-44 years	426	Tracheal, bronchus, and lung cancer	160	Occupational exposure to polycyclic aromatic hydrocarbons	1	Number	2021	0.5166709068008517	0.8355728505057745	0.2501873786757766
1	All Population	1	Deaths	8	Taiwan (Province of China)	3	Both	13	40-44 years	426	Tracheal, bronchus, and lung cancer	160	Occupational exposure to polycyclic aromatic hydrocarbons	1	Number	2021	1.1578937533568716	1.7043308914533175	0.7172066495884638
1	All Population	1	Deaths	8	Taiwan (Province of China)	1	Male	13	40-44 years	426	Tracheal, bronchus, and lung cancer	160	Occupational exposure to polycyclic aromatic hydrocarbons	2	Percent	2021	0.008134553949074	0.0122380096260566	0.0041928491028213
1	All Population	1	Deaths	8	Taiwan (Province of China)	2	Female	13	40-44 years	426	Tracheal, bronchus, and lung cancer	160	Occupational exposure to polycyclic aromatic hydrocarbons	2	Percent	2021	0.0080672386731402	0.012222718826518	0.0040717982600539
1	All Population	1	Deaths	8	Taiwan (Province of China)	3	Both	13	40-44 years	426	Tracheal, bronchus, and lung cancer	160	Occupational exposure to polycyclic aromatic hydrocarbons	2	Percent	2021	0.0081060592303503	0.0110084320999417	0.0055201700642584
1	All Population	1	Deaths	8	Taiwan (Province of China)	1	Male	13	40-44 years	426	Tracheal, bronchus, and lung cancer	160	Occupational exposure to polycyclic aromatic hydrocarbons	3	Rate	2021	0.06464510482	0.10275845095000001	0.03212267603
1	All Population	1	Deaths	8	Taiwan (Province of China)	2	Female	13	40-44 years	426	Tracheal, bronchus, and lung cancer	160	Occupational exposure to polycyclic aromatic hydrocarbons	3	Rate	2021	0.050476509100000004	0.08163184735	0.024442222950000002
1	All Population	1	Deaths	8	Taiwan (Province of China)	3	Both	13	40-44 years	426	Tracheal, bronchus, and lung cancer	160	Occupational exposure to polycyclic aromatic hydrocarbons	3	Rate	2021	0.05744947435	0.08456122467	0.03558456456
1	All Population	1	Deaths	8	Taiwan (Province of China)	1	Male	14	45-49 years	426	Tracheal, bronchus, and lung cancer	160	Occupational exposure to polycyclic aromatic hydrocarbons	1	Number	2021	1.4363357164180972	2.2802944191652514	0.6815355153861651
1	All Population	1	Deaths	8	Taiwan (Province of China)	2	Female	14	45-49 years	426	Tracheal, bronchus, and lung cancer	160	Occupational exposure to polycyclic aromatic hydrocarbons	1	Number	2021	1.0149675552605788	1.618172565854961	0.4747680362289611
1	All Population	1	Deaths	8	Taiwan (Province of China)	3	Both	14	45-49 years	426	Tracheal, bronchus, and lung cancer	160	Occupational exposure to polycyclic aromatic hydrocarbons	1	Number	2021	2.451303271678674	3.5056385738139664	1.5567915688132858
1	All Population	1	Deaths	8	Taiwan (Province of China)	1	Male	14	45-49 years	426	Tracheal, bronchus, and lung cancer	160	Occupational exposure to polycyclic aromatic hydrocarbons	2	Percent	2021	0.0085979080562301	0.0130455375968524	0.0042711417815776
1	All Population	1	Deaths	8	Taiwan (Province of China)	2	Female	14	45-49 years	426	Tracheal, bronchus, and lung cancer	160	Occupational exposure to polycyclic aromatic hydrocarbons	2	Percent	2021	0.0083085601566954	0.0127096427565017	0.0040778919440441
1	All Population	1	Deaths	8	Taiwan (Province of China)	3	Both	14	45-49 years	426	Tracheal, bronchus, and lung cancer	160	Occupational exposure to polycyclic aromatic hydrocarbons	2	Percent	2021	0.0084677313759514	0.0115832234167801	0.0056966200472941
1	All Population	1	Deaths	8	Taiwan (Province of China)	1	Male	14	45-49 years	426	Tracheal, bronchus, and lung cancer	160	Occupational exposure to polycyclic aromatic hydrocarbons	3	Rate	2021	0.16211926658	0.25737691724	0.07692493937
1	All Population	1	Deaths	8	Taiwan (Province of China)	2	Female	14	45-49 years	426	Tracheal, bronchus, and lung cancer	160	Occupational exposure to polycyclic aromatic hydrocarbons	3	Rate	2021	0.10960056656000002	0.1747372407	0.05126749667
1	All Population	1	Deaths	8	Taiwan (Province of China)	3	Both	14	45-49 years	426	Tracheal, bronchus, and lung cancer	160	Occupational exposure to polycyclic aromatic hydrocarbons	3	Rate	2021	0.13527900812000002	0.19346415214	0.0859139796
1	All Population	1	Deaths	8	Taiwan (Province of China)	1	Male	15	50-54 years	426	Tracheal, bronchus, and lung cancer	160	Occupational exposure to polycyclic aromatic hydrocarbons	1	Number	2021	2.876841162255832	4.436318057025146	1.4051996869085843
1	All Population	1	Deaths	8	Taiwan (Province of China)	2	Female	15	50-54 years	426	Tracheal, bronchus, and lung cancer	160	Occupational exposure to polycyclic aromatic hydrocarbons	1	Number	2021	1.8454646702163968	2.9289879208979013	1.030375349768664
1	All Population	1	Deaths	8	Taiwan (Province of China)	3	Both	15	50-54 years	426	Tracheal, bronchus, and lung cancer	160	Occupational exposure to polycyclic aromatic hydrocarbons	1	Number	2021	4.722305832472227	6.500803579202665	2.982026740170832
1	All Population	1	Deaths	8	Taiwan (Province of China)	1	Male	15	50-54 years	426	Tracheal, bronchus, and lung cancer	160	Occupational exposure to polycyclic aromatic hydrocarbons	2	Percent	2021	0.0085307426086604	0.0129664784632457	0.0044288128751438
1	All Population	1	Deaths	8	Taiwan (Province of China)	2	Female	15	50-54 years	426	Tracheal, bronchus, and lung cancer	160	Occupational exposure to polycyclic aromatic hydrocarbons	2	Percent	2021	0.0091707552268274	0.0139245115164732	0.0049783340557201
1	All Population	1	Deaths	8	Taiwan (Province of China)	3	Both	15	50-54 years	426	Tracheal, bronchus, and lung cancer	160	Occupational exposure to polycyclic aromatic hydrocarbons	2	Percent	2021	0.0087683427827287	0.0118361721628019	0.0057281965692225
1	All Population	1	Deaths	8	Taiwan (Province of China)	1	Male	15	50-54 years	426	Tracheal, bronchus, and lung cancer	160	Occupational exposure to polycyclic aromatic hydrocarbons	3	Rate	2021	0.3283195075	0.5062948134499999	0.16036841908
1	All Population	1	Deaths	8	Taiwan (Province of China)	2	Female	15	50-54 years	426	Tracheal, bronchus, and lung cancer	160	Occupational exposure to polycyclic aromatic hydrocarbons	3	Rate	2021	0.20246981868	0.32134543828	0.11304465136000001
1	All Population	1	Deaths	8	Taiwan (Province of China)	3	Both	15	50-54 years	426	Tracheal, bronchus, and lung cancer	160	Occupational exposure to polycyclic aromatic hydrocarbons	3	Rate	2021	0.26415411466	0.36363888215	0.16680720423
1	All Population	1	Deaths	8	Taiwan (Province of China)	1	Male	16	55-59 years	426	Tracheal, bronchus, and lung cancer	160	Occupational exposure to polycyclic aromatic hydrocarbons	1	Number	2021	4.818855644553445	7.748448983617356	2.41624679477691
1	All Population	1	Deaths	8	Taiwan (Province of China)	2	Female	16	55-59 years	426	Tracheal, bronchus, and lung cancer	160	Occupational exposure to polycyclic aromatic hydrocarbons	1	Number	2021	2.756236078986261	4.237707982145269	1.3136394446216102
1	All Population	1	Deaths	8	Taiwan (Province of China)	3	Both	16	55-59 years	426	Tracheal, bronchus, and lung cancer	160	Occupational exposure to polycyclic aromatic hydrocarbons	1	Number	2021	7.575091723539701	10.45008874947116	4.634168810054476
1	All Population	1	Deaths	8	Taiwan (Province of China)	1	Male	16	55-59 years	426	Tracheal, bronchus, and lung cancer	160	Occupational exposure to polycyclic aromatic hydrocarbons	2	Percent	2021	0.0085120738326873	0.0129504505292254	0.004506268505869
1	All Population	1	Deaths	8	Taiwan (Province of China)	2	Female	16	55-59 years	426	Tracheal, bronchus, and lung cancer	160	Occupational exposure to polycyclic aromatic hydrocarbons	2	Percent	2021	0.0082071678233981	0.0125995643858715	0.0039160846739977
1	All Population	1	Deaths	8	Taiwan (Province of China)	3	Both	16	55-59 years	426	Tracheal, bronchus, and lung cancer	160	Occupational exposure to polycyclic aromatic hydrocarbons	2	Percent	2021	0.0084027333569778	0.011522608039202	0.0052477913952676
1	All Population	1	Deaths	8	Taiwan (Province of China)	1	Male	16	55-59 years	426	Tracheal, bronchus, and lung cancer	160	Occupational exposure to polycyclic aromatic hydrocarbons	3	Rate	2021	0.5415957340700001	0.87085549449	0.27156425779
1	All Population	1	Deaths	8	Taiwan (Province of China)	2	Female	16	55-59 years	426	Tracheal, bronchus, and lung cancer	160	Occupational exposure to polycyclic aromatic hydrocarbons	3	Rate	2021	0.29517303519000004	0.45382800727999995	0.14068132442
1	All Population	1	Deaths	8	Taiwan (Province of China)	3	Both	16	55-59 years	426	Tracheal, bronchus, and lung cancer	160	Occupational exposure to polycyclic aromatic hydrocarbons	3	Rate	2021	0.41541017059	0.57307202454	0.25413300937
1	All Population	1	Deaths	8	Taiwan (Province of China)	1	Male	17	60-64 years	426	Tracheal, bronchus, and lung cancer	160	Occupational exposure to polycyclic aromatic hydrocarbons	1	Number	2021	6.929478844028705	11.069939458537416	3.620948046761751
1	All Population	1	Deaths	8	Taiwan (Province of China)	2	Female	17	60-64 years	426	Tracheal, bronchus, and lung cancer	160	Occupational exposure to polycyclic aromatic hydrocarbons	1	Number	2021	4.1638779899159	6.513688374878344	2.146084000526172
1	All Population	1	Deaths	8	Taiwan (Province of China)	3	Both	17	60-64 years	426	Tracheal, bronchus, and lung cancer	160	Occupational exposure to polycyclic aromatic hydrocarbons	1	Number	2021	11.093356833944602	15.71234623601868	6.923962101127232
1	All Population	1	Deaths	8	Taiwan (Province of China)	1	Male	17	60-64 years	426	Tracheal, bronchus, and lung cancer	160	Occupational exposure to polycyclic aromatic hydrocarbons	2	Percent	2021	0.0081019801012284	0.0122970896296665	0.004160579147839
1	All Population	1	Deaths	8	Taiwan (Province of China)	2	Female	17	60-64 years	426	Tracheal, bronchus, and lung cancer	160	Occupational exposure to polycyclic aromatic hydrocarbons	2	Percent	2021	0.0086371964417508	0.0133725885453547	0.0045524759317272
1	All Population	1	Deaths	8	Taiwan (Province of China)	3	Both	17	60-64 years	426	Tracheal, bronchus, and lung cancer	160	Occupational exposure to polycyclic aromatic hydrocarbons	2	Percent	2021	0.0082925776850105	0.0113286244443772	0.0053287916346948
1	All Population	1	Deaths	8	Taiwan (Province of China)	1	Male	17	60-64 years	426	Tracheal, bronchus, and lung cancer	160	Occupational exposure to polycyclic aromatic hydrocarbons	3	Rate	2021	0.8452553444900001	1.35030724548	0.44168194428
1	All Population	1	Deaths	8	Taiwan (Province of China)	2	Female	17	60-64 years	426	Tracheal, bronchus, and lung cancer	160	Occupational exposure to polycyclic aromatic hydrocarbons	3	Rate	2021	0.47402708487	0.74153582779	0.24431598262999998
1	All Population	1	Deaths	8	Taiwan (Province of China)	3	Both	17	60-64 years	426	Tracheal, bronchus, and lung cancer	160	Occupational exposure to polycyclic aromatic hydrocarbons	3	Rate	2021	0.6532366790499999	0.92522768617	0.40772023081
1	All Population	1	Deaths	8	Taiwan (Province of China)	1	Male	18	65-69 years	426	Tracheal, bronchus, and lung cancer	160	Occupational exposure to polycyclic aromatic hydrocarbons	1	Number	2021	6.532546947545277	10.406667818111512	3.4662893120414995
1	All Population	1	Deaths	8	Taiwan (Province of China)	2	Female	18	65-69 years	426	Tracheal, bronchus, and lung cancer	160	Occupational exposure to polycyclic aromatic hydrocarbons	1	Number	2021	3.3738030906994063	5.396862332878845	1.550144989147768
1	All Population	1	Deaths	8	Taiwan (Province of China)	3	Both	18	65-69 years	426	Tracheal, bronchus, and lung cancer	160	Occupational exposure to polycyclic aromatic hydrocarbons	1	Number	2021	9.906350038244682	14.31218272905411	6.078848364852845
1	All Population	1	Deaths	8	Taiwan (Province of China)	1	Male	18	65-69 years	426	Tracheal, bronchus, and lung cancer	160	Occupational exposure to polycyclic aromatic hydrocarbons	2	Percent	2021	0.0057622089540439	0.0089203365106458	0.0030916250067378
1	All Population	1	Deaths	8	Taiwan (Province of China)	2	Female	18	65-69 years	426	Tracheal, bronchus, and lung cancer	160	Occupational exposure to polycyclic aromatic hydrocarbons	2	Percent	2021	0.0057318379019483	0.0090165339825312	0.0027156606100789
1	All Population	1	Deaths	8	Taiwan (Province of China)	3	Both	18	65-69 years	426	Tracheal, bronchus, and lung cancer	160	Occupational exposure to polycyclic aromatic hydrocarbons	2	Percent	2021	0.0057533674540499	0.0080495783561369	0.0036498633504549
1	All Population	1	Deaths	8	Taiwan (Province of China)	1	Male	18	65-69 years	426	Tracheal, bronchus, and lung cancer	160	Occupational exposure to polycyclic aromatic hydrocarbons	3	Rate	2021	0.9277223115000001	1.47790716251	0.49226648637000003
1	All Population	1	Deaths	8	Taiwan (Province of China)	2	Female	18	65-69 years	426	Tracheal, bronchus, and lung cancer	160	Occupational exposure to polycyclic aromatic hydrocarbons	3	Rate	2021	0.43334692635000005	0.69319804418	0.19910781643
1	All Population	1	Deaths	8	Taiwan (Province of China)	3	Both	18	65-69 years	426	Tracheal, bronchus, and lung cancer	160	Occupational exposure to polycyclic aromatic hydrocarbons	3	Rate	2021	0.66813158077	0.96528198924	0.40998657948000006
1	All Population	1	Deaths	8	Taiwan (Province of China)	1	Male	19	70-74 years	426	Tracheal, bronchus, and lung cancer	160	Occupational exposure to polycyclic aromatic hydrocarbons	1	Number	2021	4.707268689230768	7.266343300424344	2.333060633556495
1	All Population	1	Deaths	8	Taiwan (Province of China)	2	Female	19	70-74 years	426	Tracheal, bronchus, and lung cancer	160	Occupational exposure to polycyclic aromatic hydrocarbons	1	Number	2021	2.974343232397966	4.517953126985805	1.536680353244225
1	All Population	1	Deaths	8	Taiwan (Province of China)	3	Both	19	70-74 years	426	Tracheal, bronchus, and lung cancer	160	Occupational exposure to polycyclic aromatic hydrocarbons	1	Number	2021	7.681611921628735	10.86718098384782	4.8358985186707
1	All Population	1	Deaths	8	Taiwan (Province of China)	1	Male	19	70-74 years	426	Tracheal, bronchus, and lung cancer	160	Occupational exposure to polycyclic aromatic hydrocarbons	2	Percent	2021	0.0042982552309962	0.0065625554215796	0.0021275249388235
1	All Population	1	Deaths	8	Taiwan (Province of China)	2	Female	19	70-74 years	426	Tracheal, bronchus, and lung cancer	160	Occupational exposure to polycyclic aromatic hydrocarbons	2	Percent	2021	0.0051912632087659	0.0077720343166885	0.0028042405114396
1	All Population	1	Deaths	8	Taiwan (Province of China)	3	Both	19	70-74 years	426	Tracheal, bronchus, and lung cancer	160	Occupational exposure to polycyclic aromatic hydrocarbons	2	Percent	2021	0.0046020978419053	0.0063805922128112	0.0029920465038228
1	All Population	1	Deaths	8	Taiwan (Province of China)	1	Male	19	70-74 years	426	Tracheal, bronchus, and lung cancer	160	Occupational exposure to polycyclic aromatic hydrocarbons	3	Rate	2021	0.9769843697299999	1.50811527836	0.48422215155000004
1	All Population	1	Deaths	8	Taiwan (Province of China)	2	Female	19	70-74 years	426	Tracheal, bronchus, and lung cancer	160	Occupational exposure to polycyclic aromatic hydrocarbons	3	Rate	2021	0.5362849040800001	0.8146033830099999	0.27706905742
1	All Population	1	Deaths	8	Taiwan (Province of China)	3	Both	19	70-74 years	426	Tracheal, bronchus, and lung cancer	160	Occupational exposure to polycyclic aromatic hydrocarbons	3	Rate	2021	0.74115630779	1.0485142723	0.46658913877999997
1	All Population	1	Deaths	8	Taiwan (Province of China)	1	Male	20	75-79 years	426	Tracheal, bronchus, and lung cancer	160	Occupational exposure to polycyclic aromatic hydrocarbons	1	Number	2021	1.6502967069099472	2.5466477028874057	0.8614721709599824
1	All Population	1	Deaths	8	Taiwan (Province of China)	2	Female	20	75-79 years	426	Tracheal, bronchus, and lung cancer	160	Occupational exposure to polycyclic aromatic hydrocarbons	1	Number	2021	1.0560621127676957	1.7721149603835489	0.4921147138174451
1	All Population	1	Deaths	8	Taiwan (Province of China)	3	Both	20	75-79 years	426	Tracheal, bronchus, and lung cancer	160	Occupational exposure to polycyclic aromatic hydrocarbons	1	Number	2021	2.7063588196776407	3.684996229241572	1.6730574205133544
1	All Population	1	Deaths	8	Taiwan (Province of China)	1	Male	20	75-79 years	426	Tracheal, bronchus, and lung cancer	160	Occupational exposure to polycyclic aromatic hydrocarbons	2	Percent	2021	0.0017153203146098	0.0026016077977773	0.0008866055227637
1	All Population	1	Deaths	8	Taiwan (Province of China)	2	Female	20	75-79 years	426	Tracheal, bronchus, and lung cancer	160	Occupational exposure to polycyclic aromatic hydrocarbons	2	Percent	2021	0.0019052276909255	0.0029425063568882	0.0009127949883883
1	All Population	1	Deaths	8	Taiwan (Province of China)	3	Both	20	75-79 years	426	Tracheal, bronchus, and lung cancer	160	Occupational exposure to polycyclic aromatic hydrocarbons	2	Percent	2021	0.001785213247325	0.002388023901093	0.0011218699561629
1	All Population	1	Deaths	8	Taiwan (Province of China)	1	Male	20	75-79 years	426	Tracheal, bronchus, and lung cancer	160	Occupational exposure to polycyclic aromatic hydrocarbons	3	Rate	2021	0.6332928440200001	0.97726291261	0.33058549951
1	All Population	1	Deaths	8	Taiwan (Province of China)	2	Female	20	75-79 years	426	Tracheal, bronchus, and lung cancer	160	Occupational exposure to polycyclic aromatic hydrocarbons	3	Rate	2021	0.32713214026	0.54894096926	0.15244040823
1	All Population	1	Deaths	8	Taiwan (Province of China)	3	Both	20	75-79 years	426	Tracheal, bronchus, and lung cancer	160	Occupational exposure to polycyclic aromatic hydrocarbons	3	Rate	2021	0.46388296209	0.63162613682	0.28677011575
1	All Population	1	Deaths	8	Taiwan (Province of China)	1	Male	22	All ages	426	Tracheal, bronchus, and lung cancer	160	Occupational exposure to polycyclic aromatic hydrocarbons	1	Number	2021	30.528192781369768	37.57736239935333	24.1535307107792
1	All Population	1	Deaths	8	Taiwan (Province of China)	2	Female	22	All ages	426	Tracheal, bronchus, and lung cancer	160	Occupational exposure to polycyclic aromatic hydrocarbons	1	Number	2021	18.610334846440484	22.8678550474458	14.85231483224354
1	All Population	1	Deaths	8	Taiwan (Province of China)	3	Both	22	All ages	426	Tracheal, bronchus, and lung cancer	160	Occupational exposure to polycyclic aromatic hydrocarbons	1	Number	2021	49.13852762781021	57.863225977196784	41.18848858249625
1	All Population	1	Deaths	8	Taiwan (Province of China)	1	Male	22	All ages	426	Tracheal, bronchus, and lung cancer	160	Occupational exposure to polycyclic aromatic hydrocarbons	2	Percent	2021	0.0042152823260892	0.005126645424309	0.0033645525967234
1	All Population	1	Deaths	8	Taiwan (Province of China)	2	Female	22	All ages	426	Tracheal, bronchus, and lung cancer	160	Occupational exposure to polycyclic aromatic hydrocarbons	2	Percent	2021	0.0042858310991187	0.0051934558351291	0.0034766928070804
1	All Population	1	Deaths	8	Taiwan (Province of China)	3	Both	22	All ages	426	Tracheal, bronchus, and lung cancer	160	Occupational exposure to polycyclic aromatic hydrocarbons	2	Percent	2021	0.0042407124054383	0.0049014072530753	0.0036484373486199
1	All Population	1	Deaths	8	Taiwan (Province of China)	1	Male	22	All ages	426	Tracheal, bronchus, and lung cancer	160	Occupational exposure to polycyclic aromatic hydrocarbons	3	Rate	2021	0.26104023227	0.32131621675	0.20653182165
1	All Population	1	Deaths	8	Taiwan (Province of China)	2	Female	22	All ages	426	Tracheal, bronchus, and lung cancer	160	Occupational exposure to polycyclic aromatic hydrocarbons	3	Rate	2021	0.15584108912	0.19149313894000003	0.12437180408
1	All Population	1	Deaths	8	Taiwan (Province of China)	3	Both	22	All ages	426	Tracheal, bronchus, and lung cancer	160	Occupational exposure to polycyclic aromatic hydrocarbons	3	Rate	2021	0.20789090560999998	0.24480258222	0.17425658858
1	All Population	1	Deaths	8	Taiwan (Province of China)	1	Male	27	Age-standardized	426	Tracheal, bronchus, and lung cancer	160	Occupational exposure to polycyclic aromatic hydrocarbons	2	Percent	2021	0.0040400366086389	0.0048860490290766	0.0032629332173937
1	All Population	1	Deaths	8	Taiwan (Province of China)	2	Female	27	Age-standardized	426	Tracheal, bronchus, and lung cancer	160	Occupational exposure to polycyclic aromatic hydrocarbons	2	Percent	2021	0.0044957799440457	0.0053922907162423	0.0037066811181006
1	All Population	1	Deaths	8	Taiwan (Province of China)	3	Both	27	Age-standardized	426	Tracheal, bronchus, and lung cancer	160	Occupational exposure to polycyclic aromatic hydrocarbons	2	Percent	2021	0.0042682910198363	0.0048857904680352	0.0036967417091803
1	All Population	1	Deaths	8	Taiwan (Province of China)	1	Male	27	Age-standardized	426	Tracheal, bronchus, and lung cancer	160	Occupational exposure to polycyclic aromatic hydrocarbons	3	Rate	2021	0.14946587859	0.18279639265	0.11937079817
1	All Population	1	Deaths	8	Taiwan (Province of China)	2	Female	27	Age-standardized	426	Tracheal, bronchus, and lung cancer	160	Occupational exposure to polycyclic aromatic hydrocarbons	3	Rate	2021	0.08418839289	0.10147065786	0.0675440905
1	All Population	1	Deaths	8	Taiwan (Province of China)	3	Both	27	Age-standardized	426	Tracheal, bronchus, and lung cancer	160	Occupational exposure to polycyclic aromatic hydrocarbons	3	Rate	2021	0.11527910692999999	0.13450447217	0.09718447809
1	All Population	1	Deaths	8	Taiwan (Province of China)	1	Male	30	80-84 years	426	Tracheal, bronchus, and lung cancer	160	Occupational exposure to polycyclic aromatic hydrocarbons	1	Number	2021	0.583164951346387	0.932917004913522	0.3192989747062309
1	All Population	1	Deaths	8	Taiwan (Province of China)	2	Female	30	80-84 years	426	Tracheal, bronchus, and lung cancer	160	Occupational exposure to polycyclic aromatic hydrocarbons	1	Number	2021	0.5596423838077929	0.920385366709698	0.2792123657974097
1	All Population	1	Deaths	8	Taiwan (Province of China)	3	Both	30	80-84 years	426	Tracheal, bronchus, and lung cancer	160	Occupational exposure to polycyclic aromatic hydrocarbons	1	Number	2021	1.1428073351541803	1.587763361791676	0.755317264810957
1	All Population	1	Deaths	8	Taiwan (Province of China)	1	Male	30	80-84 years	426	Tracheal, bronchus, and lung cancer	160	Occupational exposure to polycyclic aromatic hydrocarbons	2	Percent	2021	0.0006276793647978	0.0009706310464446	0.0003543742806628
1	All Population	1	Deaths	8	Taiwan (Province of China)	2	Female	30	80-84 years	426	Tracheal, bronchus, and lung cancer	160	Occupational exposure to polycyclic aromatic hydrocarbons	2	Percent	2021	0.0009405883528883	0.0014629549216408	0.0005007723324313
1	All Population	1	Deaths	8	Taiwan (Province of China)	3	Both	30	80-84 years	426	Tracheal, bronchus, and lung cancer	160	Occupational exposure to polycyclic aromatic hydrocarbons	2	Percent	2021	0.000749442713861	0.001018347692566	0.0005040297740594
1	All Population	1	Deaths	8	Taiwan (Province of China)	1	Male	30	80-84 years	426	Tracheal, bronchus, and lung cancer	160	Occupational exposure to polycyclic aromatic hydrocarbons	3	Rate	2021	0.30038851256	0.48054594296	0.16447103663
1	All Population	1	Deaths	8	Taiwan (Province of China)	2	Female	30	80-84 years	426	Tracheal, bronchus, and lung cancer	160	Occupational exposure to polycyclic aromatic hydrocarbons	3	Rate	2021	0.20758818533	0.34139860313000003	0.10356826076
1	All Population	1	Deaths	8	Taiwan (Province of China)	3	Both	30	80-84 years	426	Tracheal, bronchus, and lung cancer	160	Occupational exposure to polycyclic aromatic hydrocarbons	3	Rate	2021	0.24643835118	0.34238998377	0.16287884723
1	All Population	1	Deaths	8	Taiwan (Province of China)	1	Male	31	85-89 years	426	Tracheal, bronchus, and lung cancer	160	Occupational exposure to polycyclic aromatic hydrocarbons	1	Number	2021	0.1133187687082698	0.1889093850908502	0.060035876196387
1	All Population	1	Deaths	8	Taiwan (Province of China)	2	Female	31	85-89 years	426	Tracheal, bronchus, and lung cancer	160	Occupational exposure to polycyclic aromatic hydrocarbons	1	Number	2021	0.1286729689562307	0.2085816389031635	0.0604678898417232
1	All Population	1	Deaths	8	Taiwan (Province of China)	3	Both	31	85-89 years	426	Tracheal, bronchus, and lung cancer	160	Occupational exposure to polycyclic aromatic hydrocarbons	1	Number	2021	0.2419917376645005	0.3485018275913877	0.1541237851707753
1	All Population	1	Deaths	8	Taiwan (Province of China)	1	Male	31	85-89 years	426	Tracheal, bronchus, and lung cancer	160	Occupational exposure to polycyclic aromatic hydrocarbons	2	Percent	2021	0.0001812894856383	0.0002826095721137	0.000102541032709
1	All Population	1	Deaths	8	Taiwan (Province of China)	2	Female	31	85-89 years	426	Tracheal, bronchus, and lung cancer	160	Occupational exposure to polycyclic aromatic hydrocarbons	2	Percent	2021	0.0002756911325784	0.0004344685751848	0.0001457581368306
1	All Population	1	Deaths	8	Taiwan (Province of China)	3	Both	31	85-89 years	426	Tracheal, bronchus, and lung cancer	160	Occupational exposure to polycyclic aromatic hydrocarbons	2	Percent	2021	0.0002216508329339	0.0003061219746147	0.000148505440923
1	All Population	1	Deaths	8	Taiwan (Province of China)	1	Male	31	85-89 years	426	Tracheal, bronchus, and lung cancer	160	Occupational exposure to polycyclic aromatic hydrocarbons	3	Rate	2021	0.11056228534	0.1843141571	0.05857550122
1	All Population	1	Deaths	8	Taiwan (Province of China)	2	Female	31	85-89 years	426	Tracheal, bronchus, and lung cancer	160	Occupational exposure to polycyclic aromatic hydrocarbons	3	Rate	2021	0.08241911305	0.13360314769999998	0.0387315991
1	All Population	1	Deaths	8	Taiwan (Province of China)	3	Both	31	85-89 years	426	Tracheal, bronchus, and lung cancer	160	Occupational exposure to polycyclic aromatic hydrocarbons	3	Rate	2021	0.09357275699999999	0.13475781092	0.05959619794
1	All Population	1	Deaths	8	Taiwan (Province of China)	1	Male	32	90-94 years	426	Tracheal, bronchus, and lung cancer	160	Occupational exposure to polycyclic aromatic hydrocarbons	1	Number	2021	0.011768870460415	0.019885815817765	0.0059356696191625
1	All Population	1	Deaths	8	Taiwan (Province of China)	2	Female	32	90-94 years	426	Tracheal, bronchus, and lung cancer	160	Occupational exposure to polycyclic aromatic hydrocarbons	1	Number	2021	0.0109251594588318	0.019668240878461	0.00453888843769
1	All Population	1	Deaths	8	Taiwan (Province of China)	3	Both	32	90-94 years	426	Tracheal, bronchus, and lung cancer	160	Occupational exposure to polycyclic aromatic hydrocarbons	1	Number	2021	0.0226940299192468	0.0347702297261057	0.0131956692828174
1	All Population	1	Deaths	8	Taiwan (Province of China)	1	Male	32	90-94 years	426	Tracheal, bronchus, and lung cancer	160	Occupational exposure to polycyclic aromatic hydrocarbons	2	Percent	2021	3.49738897171e-05	5.60521816809e-05	1.91736770931e-05
1	All Population	1	Deaths	8	Taiwan (Province of China)	2	Female	32	90-94 years	426	Tracheal, bronchus, and lung cancer	160	Occupational exposure to polycyclic aromatic hydrocarbons	2	Percent	2021	4.41097822367e-05	7.25515404469e-05	2.1100987226e-05
1	All Population	1	Deaths	8	Taiwan (Province of China)	3	Both	32	90-94 years	426	Tracheal, bronchus, and lung cancer	160	Occupational exposure to polycyclic aromatic hydrocarbons	2	Percent	2021	3.88701813127e-05	5.49352986263e-05	2.51185998753e-05
1	All Population	1	Deaths	8	Taiwan (Province of China)	1	Male	32	90-94 years	426	Tracheal, bronchus, and lung cancer	160	Occupational exposure to polycyclic aromatic hydrocarbons	3	Rate	2021	0.02130322824	0.035995984019999996	0.01074435521
1	All Population	1	Deaths	8	Taiwan (Province of China)	2	Female	32	90-94 years	426	Tracheal, bronchus, and lung cancer	160	Occupational exposure to polycyclic aromatic hydrocarbons	3	Rate	2021	0.015339619530000001	0.027615462540000003	0.00637288837
1	All Population	1	Deaths	8	Taiwan (Province of China)	3	Both	32	90-94 years	426	Tracheal, bronchus, and lung cancer	160	Occupational exposure to polycyclic aromatic hydrocarbons	3	Rate	2021	0.0179447136	0.02749365434	0.0104341321
1	All Population	1	Deaths	7	Democratic People's Republic of Korea	1	Male	10	25-29 years	426	Tracheal, bronchus, and lung cancer	160	Occupational exposure to polycyclic aromatic hydrocarbons	1	Number	2021	0.0491644558827455	0.1073768695811047	0.0170052987027758
1	All Population	1	Deaths	7	Democratic People's Republic of Korea	2	Female	10	25-29 years	426	Tracheal, bronchus, and lung cancer	160	Occupational exposure to polycyclic aromatic hydrocarbons	1	Number	2021	0.0244706396957877	0.0516015787578001	0.0091944911540209
1	All Population	1	Deaths	7	Democratic People's Republic of Korea	3	Both	10	25-29 years	426	Tracheal, bronchus, and lung cancer	160	Occupational exposure to polycyclic aromatic hydrocarbons	1	Number	2021	0.0736350955785333	0.1405724495640933	0.0346047966480159
1	All Population	1	Deaths	7	Democratic People's Republic of Korea	1	Male	10	25-29 years	426	Tracheal, bronchus, and lung cancer	160	Occupational exposure to polycyclic aromatic hydrocarbons	2	Percent	2021	0.0037054172042427	0.0058262420244535	0.0019284985616045
1	All Population	1	Deaths	7	Democratic People's Republic of Korea	2	Female	10	25-29 years	426	Tracheal, bronchus, and lung cancer	160	Occupational exposure to polycyclic aromatic hydrocarbons	2	Percent	2021	0.0037895353590031	0.0057808240518718	0.0019150326896159
1	All Population	1	Deaths	7	Democratic People's Republic of Korea	3	Both	10	25-29 years	426	Tracheal, bronchus, and lung cancer	160	Occupational exposure to polycyclic aromatic hydrocarbons	2	Percent	2021	0.0037368302016881	0.0053448215740921	0.0024439829370136
1	All Population	1	Deaths	7	Democratic People's Republic of Korea	1	Male	10	25-29 years	426	Tracheal, bronchus, and lung cancer	160	Occupational exposure to polycyclic aromatic hydrocarbons	3	Rate	2021	0.00434567432	0.009491102789999999	0.00150310806
1	All Population	1	Deaths	7	Democratic People's Republic of Korea	2	Female	10	25-29 years	426	Tracheal, bronchus, and lung cancer	160	Occupational exposure to polycyclic aromatic hydrocarbons	3	Rate	2021	0.00236894516	0.00499542766	0.0008900971
1	All Population	1	Deaths	7	Democratic People's Republic of Korea	3	Both	10	25-29 years	426	Tracheal, bronchus, and lung cancer	160	Occupational exposure to polycyclic aromatic hydrocarbons	3	Rate	2021	0.00340222996	0.00649499801	0.00159887721
1	All Population	1	Deaths	7	Democratic People's Republic of Korea	1	Male	11	30-34 years	426	Tracheal, bronchus, and lung cancer	160	Occupational exposure to polycyclic aromatic hydrocarbons	1	Number	2021	0.1024622983984226	0.2164853361582944	0.0376506631901746
1	All Population	1	Deaths	7	Democratic People's Republic of Korea	2	Female	11	30-34 years	426	Tracheal, bronchus, and lung cancer	160	Occupational exposure to polycyclic aromatic hydrocarbons	1	Number	2021	0.05420344459349	0.1060459743107088	0.0230188053087603
1	All Population	1	Deaths	7	Democratic People's Republic of Korea	3	Both	11	30-34 years	426	Tracheal, bronchus, and lung cancer	160	Occupational exposure to polycyclic aromatic hydrocarbons	1	Number	2021	0.1566657429919128	0.2951212914457912	0.0741617464548375
1	All Population	1	Deaths	7	Democratic People's Republic of Korea	1	Male	11	30-34 years	426	Tracheal, bronchus, and lung cancer	160	Occupational exposure to polycyclic aromatic hydrocarbons	2	Percent	2021	0.0035834370733835	0.0055653655118837	0.0019496402814982
1	All Population	1	Deaths	7	Democratic People's Republic of Korea	2	Female	11	30-34 years	426	Tracheal, bronchus, and lung cancer	160	Occupational exposure to polycyclic aromatic hydrocarbons	2	Percent	2021	0.0038749861703696	0.0060340686636192	0.0019222227294862
1	All Population	1	Deaths	7	Democratic People's Republic of Korea	3	Both	11	30-34 years	426	Tracheal, bronchus, and lung cancer	160	Occupational exposure to polycyclic aromatic hydrocarbons	2	Percent	2021	0.003684372340382	0.0052337137488948	0.0023244426511295
1	All Population	1	Deaths	7	Democratic People's Republic of Korea	1	Male	11	30-34 years	426	Tracheal, bronchus, and lung cancer	160	Occupational exposure to polycyclic aromatic hydrocarbons	3	Rate	2021	0.00903531463	0.01909007661	0.0033201049900000003
1	All Population	1	Deaths	7	Democratic People's Republic of Korea	2	Female	11	30-34 years	426	Tracheal, bronchus, and lung cancer	160	Occupational exposure to polycyclic aromatic hydrocarbons	3	Rate	2021	0.00555127411	0.010860753879999999	0.00235748298
1	All Population	1	Deaths	7	Democratic People's Republic of Korea	3	Both	11	30-34 years	426	Tracheal, bronchus, and lung cancer	160	Occupational exposure to polycyclic aromatic hydrocarbons	3	Rate	2021	0.007423387209999999	0.013983909809999999	0.00351405068
1	All Population	1	Deaths	7	Democratic People's Republic of Korea	1	Male	12	35-39 years	426	Tracheal, bronchus, and lung cancer	160	Occupational exposure to polycyclic aromatic hydrocarbons	1	Number	2021	0.2724902556982279	0.6154884864932895	0.1049475585861886
1	All Population	1	Deaths	7	Democratic People's Republic of Korea	2	Female	12	35-39 years	426	Tracheal, bronchus, and lung cancer	160	Occupational exposure to polycyclic aromatic hydrocarbons	1	Number	2021	0.139871852580093	0.2914999536747134	0.0500945845717
1	All Population	1	Deaths	7	Democratic People's Republic of Korea	3	Both	12	35-39 years	426	Tracheal, bronchus, and lung cancer	160	Occupational exposure to polycyclic aromatic hydrocarbons	1	Number	2021	0.4123621082783206	0.7677918492708216	0.1931454185781979
1	All Population	1	Deaths	7	Democratic People's Republic of Korea	1	Male	12	35-39 years	426	Tracheal, bronchus, and lung cancer	160	Occupational exposure to polycyclic aromatic hydrocarbons	2	Percent	2021	0.00480267489406	0.0072772006434541	0.0026010775984568
1	All Population	1	Deaths	7	Democratic People's Republic of Korea	2	Female	12	35-39 years	426	Tracheal, bronchus, and lung cancer	160	Occupational exposure to polycyclic aromatic hydrocarbons	2	Percent	2021	0.0047755977882296	0.0074639617834115	0.0024179850763037
1	All Population	1	Deaths	7	Democratic People's Republic of Korea	3	Both	12	35-39 years	426	Tracheal, bronchus, and lung cancer	160	Occupational exposure to polycyclic aromatic hydrocarbons	2	Percent	2021	0.0047899936824412	0.0067709598800887	0.0031357119003872
1	All Population	1	Deaths	7	Democratic People's Republic of Korea	1	Male	12	35-39 years	426	Tracheal, bronchus, and lung cancer	160	Occupational exposure to polycyclic aromatic hydrocarbons	3	Rate	2021	0.02496744242	0.05639531331	0.00961602138
1	All Population	1	Deaths	7	Democratic People's Republic of Korea	2	Female	12	35-39 years	426	Tracheal, bronchus, and lung cancer	160	Occupational exposure to polycyclic aromatic hydrocarbons	3	Rate	2021	0.01515658275	0.031587078379999994	0.00542827383
1	All Population	1	Deaths	7	Democratic People's Republic of Korea	3	Both	12	35-39 years	426	Tracheal, bronchus, and lung cancer	160	Occupational exposure to polycyclic aromatic hydrocarbons	3	Rate	2021	0.02047246528	0.03811841985	0.00958905485
1	All Population	1	Deaths	8	Taiwan (Province of China)	1	Male	235	95+ years	426	Tracheal, bronchus, and lung cancer	160	Occupational exposure to polycyclic aromatic hydrocarbons	1	Number	2021	0.0009111599019176	0.0015247381759896	0.0004458596984154
1	All Population	1	Deaths	8	Taiwan (Province of China)	2	Female	235	95+ years	426	Tracheal, bronchus, and lung cancer	160	Occupational exposure to polycyclic aromatic hydrocarbons	1	Number	2021	0.0007315046943022	0.0013665135664529	0.0002922742018363
1	All Population	1	Deaths	8	Taiwan (Province of China)	3	Both	235	95+ years	426	Tracheal, bronchus, and lung cancer	160	Occupational exposure to polycyclic aromatic hydrocarbons	1	Number	2021	0.0016426645962199	0.0026160719458608	0.0008663785127866
1	All Population	1	Deaths	8	Taiwan (Province of China)	1	Male	235	95+ years	426	Tracheal, bronchus, and lung cancer	160	Occupational exposure to polycyclic aromatic hydrocarbons	2	Percent	2021	7.9695044156e-06	1.27916474031e-05	4.3010370397e-06
1	All Population	1	Deaths	8	Taiwan (Province of China)	2	Female	235	95+ years	426	Tracheal, bronchus, and lung cancer	160	Occupational exposure to polycyclic aromatic hydrocarbons	2	Percent	2021	9.161694332e-06	1.54352535321e-05	4.2522388014e-06
1	All Population	1	Deaths	8	Taiwan (Province of China)	3	Both	235	95+ years	426	Tracheal, bronchus, and lung cancer	160	Occupational exposure to polycyclic aromatic hydrocarbons	2	Percent	2021	8.4511330409e-06	1.20556568576e-05	5.255503735e-06
1	All Population	1	Deaths	8	Taiwan (Province of China)	1	Male	235	95+ years	426	Tracheal, bronchus, and lung cancer	160	Occupational exposure to polycyclic aromatic hydrocarbons	3	Rate	2021	0.0033309019500000004	0.005573943	0.00162991692
1	All Population	1	Deaths	8	Taiwan (Province of China)	2	Female	235	95+ years	426	Tracheal, bronchus, and lung cancer	160	Occupational exposure to polycyclic aromatic hydrocarbons	3	Rate	2021	0.00248041512	0.00463362838	0.00099105495
1	All Population	1	Deaths	8	Taiwan (Province of China)	3	Both	235	95+ years	426	Tracheal, bronchus, and lung cancer	160	Occupational exposure to polycyclic aromatic hydrocarbons	3	Rate	2021	0.0028896764	0.00460203584	0.0015240807799999998
1	All Population	1	Deaths	9	Southeast Asia	1	Male	10	25-29 years	426	Tracheal, bronchus, and lung cancer	160	Occupational exposure to polycyclic aromatic hydrocarbons	1	Number	2021	0.7872175794729889	1.2335504072539862	0.415580142654843
1	All Population	1	Deaths	9	Southeast Asia	2	Female	10	25-29 years	426	Tracheal, bronchus, and lung cancer	160	Occupational exposure to polycyclic aromatic hydrocarbons	1	Number	2021	0.6527888938346634	1.0434006703101455	0.323609172619134
1	All Population	1	Deaths	9	Southeast Asia	3	Both	10	25-29 years	426	Tracheal, bronchus, and lung cancer	160	Occupational exposure to polycyclic aromatic hydrocarbons	1	Number	2021	1.4400064733076527	2.0084204814006297	0.9371022373111124
1	All Population	1	Deaths	9	Southeast Asia	1	Male	10	25-29 years	426	Tracheal, bronchus, and lung cancer	160	Occupational exposure to polycyclic aromatic hydrocarbons	2	Percent	2021	0.0039066279781157	0.0059618931164697	0.0020448206904301
1	All Population	1	Deaths	9	Southeast Asia	2	Female	10	25-29 years	426	Tracheal, bronchus, and lung cancer	160	Occupational exposure to polycyclic aromatic hydrocarbons	2	Percent	2021	0.0040146937555417	0.006007296336718	0.0019998988264517
1	All Population	1	Deaths	9	Southeast Asia	3	Both	10	25-29 years	426	Tracheal, bronchus, and lung cancer	160	Occupational exposure to polycyclic aromatic hydrocarbons	2	Percent	2021	0.0039541737865759	0.0053484451041407	0.002625529257703
1	All Population	1	Deaths	9	Southeast Asia	1	Male	10	25-29 years	426	Tracheal, bronchus, and lung cancer	160	Occupational exposure to polycyclic aromatic hydrocarbons	3	Rate	2021	0.00273402799	0.00428415399	0.0014433211
1	All Population	1	Deaths	9	Southeast Asia	2	Female	10	25-29 years	426	Tracheal, bronchus, and lung cancer	160	Occupational exposure to polycyclic aromatic hydrocarbons	3	Rate	2021	0.00232715299	0.0037196603900000002	0.00115364716
1	All Population	1	Deaths	9	Southeast Asia	3	Both	10	25-29 years	426	Tracheal, bronchus, and lung cancer	160	Occupational exposure to polycyclic aromatic hydrocarbons	3	Rate	2021	0.0025332472900000003	0.00353319643	0.00164854238
1	All Population	1	Deaths	9	Southeast Asia	1	Male	11	30-34 years	426	Tracheal, bronchus, and lung cancer	160	Occupational exposure to polycyclic aromatic hydrocarbons	1	Number	2021	1.6238262289780772	2.5871612389906358	0.8352397660237256
1	All Population	1	Deaths	9	Southeast Asia	2	Female	11	30-34 years	426	Tracheal, bronchus, and lung cancer	160	Occupational exposure to polycyclic aromatic hydrocarbons	1	Number	2021	1.223086525042217	1.9674847175320536	0.6228225261011315
1	All Population	1	Deaths	9	Southeast Asia	3	Both	11	30-34 years	426	Tracheal, bronchus, and lung cancer	160	Occupational exposure to polycyclic aromatic hydrocarbons	1	Number	2021	2.846912754020292	4.058180348722951	1.7244922273815124
1	All Population	1	Deaths	9	Southeast Asia	1	Male	11	30-34 years	426	Tracheal, bronchus, and lung cancer	160	Occupational exposure to polycyclic aromatic hydrocarbons	2	Percent	2021	0.0039991556604417	0.0061597508500305	0.0021614546376525
1	All Population	1	Deaths	9	Southeast Asia	2	Female	11	30-34 years	426	Tracheal, bronchus, and lung cancer	160	Occupational exposure to polycyclic aromatic hydrocarbons	2	Percent	2021	0.0041561602023072	0.0061957870649262	0.0020450618260253
1	All Population	1	Deaths	9	Southeast Asia	3	Both	11	30-34 years	426	Tracheal, bronchus, and lung cancer	160	Occupational exposure to polycyclic aromatic hydrocarbons	2	Percent	2021	0.0040600440993592	0.0055680425581	0.0026642395945547
1	All Population	1	Deaths	9	Southeast Asia	1	Male	11	30-34 years	426	Tracheal, bronchus, and lung cancer	160	Occupational exposure to polycyclic aromatic hydrocarbons	3	Rate	2021	0.0058028655000000005	0.00924541581	0.0029847923
1	All Population	1	Deaths	9	Southeast Asia	2	Female	11	30-34 years	426	Tracheal, bronchus, and lung cancer	160	Occupational exposure to polycyclic aromatic hydrocarbons	3	Rate	2021	0.00448722948	0.00721825909	0.00228499582
1	All Population	1	Deaths	9	Southeast Asia	3	Both	11	30-34 years	426	Tracheal, bronchus, and lung cancer	160	Occupational exposure to polycyclic aromatic hydrocarbons	3	Rate	2021	0.0051536944199999995	0.007346421630000001	0.0031218048300000003
1	All Population	1	Deaths	9	Southeast Asia	1	Male	12	35-39 years	426	Tracheal, bronchus, and lung cancer	160	Occupational exposure to polycyclic aromatic hydrocarbons	1	Number	2021	4.003136903616083	6.324692483721519	2.126689979307793
1	All Population	1	Deaths	9	Southeast Asia	2	Female	12	35-39 years	426	Tracheal, bronchus, and lung cancer	160	Occupational exposure to polycyclic aromatic hydrocarbons	1	Number	2021	3.035737995106722	4.899380139022703	1.5158125757030407
1	All Population	1	Deaths	9	Southeast Asia	3	Both	12	35-39 years	426	Tracheal, bronchus, and lung cancer	160	Occupational exposure to polycyclic aromatic hydrocarbons	1	Number	2021	7.0388748987228125	10.148692472966678	4.539859912340225
1	All Population	1	Deaths	9	Southeast Asia	1	Male	12	35-39 years	426	Tracheal, bronchus, and lung cancer	160	Occupational exposure to polycyclic aromatic hydrocarbons	2	Percent	2021	0.0051621338230313	0.0076916439889411	0.0028136526968993
1	All Population	1	Deaths	9	Southeast Asia	2	Female	12	35-39 years	426	Tracheal, bronchus, and lung cancer	160	Occupational exposure to polycyclic aromatic hydrocarbons	2	Percent	2021	0.0054595209944726	0.0084588478087661	0.0028468584922963
1	All Population	1	Deaths	9	Southeast Asia	3	Both	12	35-39 years	426	Tracheal, bronchus, and lung cancer	160	Occupational exposure to polycyclic aromatic hydrocarbons	2	Percent	2021	0.0052849151747045	0.0072544776758259	0.0036270411393841
1	All Population	1	Deaths	9	Southeast Asia	1	Male	12	35-39 years	426	Tracheal, bronchus, and lung cancer	160	Occupational exposure to polycyclic aromatic hydrocarbons	3	Rate	2021	0.015163978130000002	0.023958086070000002	0.0080559524
1	All Population	1	Deaths	9	Southeast Asia	2	Female	12	35-39 years	426	Tracheal, bronchus, and lung cancer	160	Occupational exposure to polycyclic aromatic hydrocarbons	3	Rate	2021	0.0117140635	0.01890533708	0.0058490966
1	All Population	1	Deaths	9	Southeast Asia	3	Both	12	35-39 years	426	Tracheal, bronchus, and lung cancer	160	Occupational exposure to polycyclic aromatic hydrocarbons	3	Rate	2021	0.01345496854	0.01939945515	0.00867804488
1	All Population	1	Deaths	9	Southeast Asia	1	Male	13	40-44 years	426	Tracheal, bronchus, and lung cancer	160	Occupational exposure to polycyclic aromatic hydrocarbons	1	Number	2021	12.090608326303403	19.583494517046823	5.947797087630613
1	All Population	1	Deaths	9	Southeast Asia	2	Female	13	40-44 years	426	Tracheal, bronchus, and lung cancer	160	Occupational exposure to polycyclic aromatic hydrocarbons	1	Number	2021	8.390744260582233	13.599346574138329	4.202459642718597
1	All Population	1	Deaths	9	Southeast Asia	3	Both	13	40-44 years	426	Tracheal, bronchus, and lung cancer	160	Occupational exposure to polycyclic aromatic hydrocarbons	1	Number	2021	20.481352586885624	29.49261754822461	12.766315990294236
1	All Population	1	Deaths	9	Southeast Asia	1	Male	13	40-44 years	426	Tracheal, bronchus, and lung cancer	160	Occupational exposure to polycyclic aromatic hydrocarbons	2	Percent	2021	0.0069956515893167	0.0105984665056302	0.0036390592460976
1	All Population	1	Deaths	9	Southeast Asia	2	Female	13	40-44 years	426	Tracheal, bronchus, and lung cancer	160	Occupational exposure to polycyclic aromatic hydrocarbons	2	Percent	2021	0.0073499169807157	0.0111236850203888	0.0037283238895382
1	All Population	1	Deaths	9	Southeast Asia	3	Both	13	40-44 years	426	Tracheal, bronchus, and lung cancer	160	Occupational exposure to polycyclic aromatic hydrocarbons	2	Percent	2021	0.0071353738944819	0.0097823196539513	0.0048571752196222
1	All Population	1	Deaths	9	Southeast Asia	1	Male	13	40-44 years	426	Tracheal, bronchus, and lung cancer	160	Occupational exposure to polycyclic aromatic hydrocarbons	3	Rate	2021	0.04906960333	0.07947940102	0.02413907025
1	All Population	1	Deaths	9	Southeast Asia	2	Female	13	40-44 years	426	Tracheal, bronchus, and lung cancer	160	Occupational exposure to polycyclic aromatic hydrocarbons	3	Rate	2021	0.03434743993	0.05566880898	0.017202732630000002
1	All Population	1	Deaths	9	Southeast Asia	3	Both	13	40-44 years	426	Tracheal, bronchus, and lung cancer	160	Occupational exposure to polycyclic aromatic hydrocarbons	3	Rate	2021	0.04174012799	0.06010470382000001	0.026017210589999996
1	All Population	1	Deaths	9	Southeast Asia	1	Male	14	45-49 years	426	Tracheal, bronchus, and lung cancer	160	Occupational exposure to polycyclic aromatic hydrocarbons	1	Number	2021	26.27177560014213	42.27996061508715	12.169353872936568
1	All Population	1	Deaths	9	Southeast Asia	2	Female	14	45-49 years	426	Tracheal, bronchus, and lung cancer	160	Occupational exposure to polycyclic aromatic hydrocarbons	1	Number	2021	15.45525953507478	25.250674506905916	7.75240101159177
1	All Population	1	Deaths	9	Southeast Asia	3	Both	14	45-49 years	426	Tracheal, bronchus, and lung cancer	160	Occupational exposure to polycyclic aromatic hydrocarbons	1	Number	2021	41.72703513521696	60.62244769300685	25.85716498858001
1	All Population	1	Deaths	9	Southeast Asia	1	Male	14	45-49 years	426	Tracheal, bronchus, and lung cancer	160	Occupational exposure to polycyclic aromatic hydrocarbons	2	Percent	2021	0.0070265319794224	0.0106865139647755	0.0034791745798946
1	All Population	1	Deaths	9	Southeast Asia	2	Female	14	45-49 years	426	Tracheal, bronchus, and lung cancer	160	Occupational exposure to polycyclic aromatic hydrocarbons	2	Percent	2021	0.0075325382616661	0.0114985582173717	0.0037262788122394
1	All Population	1	Deaths	9	Southeast Asia	3	Both	14	45-49 years	426	Tracheal, bronchus, and lung cancer	160	Occupational exposure to polycyclic aromatic hydrocarbons	2	Percent	2021	0.0072035119612946	0.0099580528104069	0.004698690329181
1	All Population	1	Deaths	9	Southeast Asia	1	Male	14	45-49 years	426	Tracheal, bronchus, and lung cancer	160	Occupational exposure to polycyclic aromatic hydrocarbons	3	Rate	2021	0.11877248654	0.19114414380000003	0.05501662473
1	All Population	1	Deaths	9	Southeast Asia	2	Female	14	45-49 years	426	Tracheal, bronchus, and lung cancer	160	Occupational exposure to polycyclic aromatic hydrocarbons	3	Rate	2021	0.06934044108	0.11328783603	0.0347813574
1	All Population	1	Deaths	9	Southeast Asia	3	Both	14	45-49 years	426	Tracheal, bronchus, and lung cancer	160	Occupational exposure to polycyclic aromatic hydrocarbons	3	Rate	2021	0.09396210269000001	0.13651132022999998	0.05822588603
1	All Population	1	Deaths	9	Southeast Asia	1	Male	15	50-54 years	426	Tracheal, bronchus, and lung cancer	160	Occupational exposure to polycyclic aromatic hydrocarbons	1	Number	2021	55.05164661829772	86.46841820017686	26.747171640141744
1	All Population	1	Deaths	9	Southeast Asia	2	Female	15	50-54 years	426	Tracheal, bronchus, and lung cancer	160	Occupational exposure to polycyclic aromatic hydrocarbons	1	Number	2021	27.787428150805788	42.80090033101925	14.111758247080877
1	All Population	1	Deaths	9	Southeast Asia	3	Both	15	50-54 years	426	Tracheal, bronchus, and lung cancer	160	Occupational exposure to polycyclic aromatic hydrocarbons	1	Number	2021	82.83907476910343	118.09032909578016	50.61260345361235
1	All Population	1	Deaths	9	Southeast Asia	1	Male	15	50-54 years	426	Tracheal, bronchus, and lung cancer	160	Occupational exposure to polycyclic aromatic hydrocarbons	2	Percent	2021	0.0075568781104886	0.0116462622449344	0.0039093859207489
1	All Population	1	Deaths	9	Southeast Asia	2	Female	15	50-54 years	426	Tracheal, bronchus, and lung cancer	160	Occupational exposure to polycyclic aromatic hydrocarbons	2	Percent	2021	0.0081847601304468	0.0124451132284637	0.0042577610934621
1	All Population	1	Deaths	9	Southeast Asia	3	Both	15	50-54 years	426	Tracheal, bronchus, and lung cancer	160	Occupational exposure to polycyclic aromatic hydrocarbons	2	Percent	2021	0.0077567064716565	0.0105254324021818	0.004903244371786
1	All Population	1	Deaths	9	Southeast Asia	1	Male	15	50-54 years	426	Tracheal, bronchus, and lung cancer	160	Occupational exposure to polycyclic aromatic hydrocarbons	3	Rate	2021	0.27724717562	0.43546607956	0.13470219782
1	All Population	1	Deaths	9	Southeast Asia	2	Female	15	50-54 years	426	Tracheal, bronchus, and lung cancer	160	Occupational exposure to polycyclic aromatic hydrocarbons	3	Rate	2021	0.13596965127	0.20943368562999998	0.069051761
1	All Population	1	Deaths	9	Southeast Asia	3	Both	15	50-54 years	426	Tracheal, bronchus, and lung cancer	160	Occupational exposure to polycyclic aromatic hydrocarbons	3	Rate	2021	0.20559165104	0.2930789099	0.12561135837
1	All Population	1	Deaths	9	Southeast Asia	1	Male	16	55-59 years	426	Tracheal, bronchus, and lung cancer	160	Occupational exposure to polycyclic aromatic hydrocarbons	1	Number	2021	72.92799785840542	115.8826673139397	38.136389847741
1	All Population	1	Deaths	9	Southeast Asia	2	Female	16	55-59 years	426	Tracheal, bronchus, and lung cancer	160	Occupational exposure to polycyclic aromatic hydrocarbons	1	Number	2021	33.9474377046334	55.27048221706399	15.678107452491188
1	All Population	1	Deaths	9	Southeast Asia	3	Both	16	55-59 years	426	Tracheal, bronchus, and lung cancer	160	Occupational exposure to polycyclic aromatic hydrocarbons	1	Number	2021	106.87543556303872	157.262150402665	65.80157715372385
1	All Population	1	Deaths	9	Southeast Asia	1	Male	16	55-59 years	426	Tracheal, bronchus, and lung cancer	160	Occupational exposure to polycyclic aromatic hydrocarbons	2	Percent	2021	0.0064517242075996	0.0098067088225485	0.0033656957600078
1	All Population	1	Deaths	9	Southeast Asia	2	Female	16	55-59 years	426	Tracheal, bronchus, and lung cancer	160	Occupational exposure to polycyclic aromatic hydrocarbons	2	Percent	2021	0.0070639162928561	0.0108799604090264	0.003429062330269
1	All Population	1	Deaths	9	Southeast Asia	3	Both	16	55-59 years	426	Tracheal, bronchus, and lung cancer	160	Occupational exposure to polycyclic aromatic hydrocarbons	2	Percent	2021	0.0066350410771089	0.0091725521014586	0.0040747748901092
1	All Population	1	Deaths	9	Southeast Asia	1	Male	16	55-59 years	426	Tracheal, bronchus, and lung cancer	160	Occupational exposure to polycyclic aromatic hydrocarbons	3	Rate	2021	0.43090201139	0.6847037612	0.22533248649
1	All Population	1	Deaths	9	Southeast Asia	2	Female	16	55-59 years	426	Tracheal, bronchus, and lung cancer	160	Occupational exposure to polycyclic aromatic hydrocarbons	3	Rate	2021	0.18945949284	0.30846267753	0.08749898335
1	All Population	1	Deaths	9	Southeast Asia	3	Both	16	55-59 years	426	Tracheal, bronchus, and lung cancer	160	Occupational exposure to polycyclic aromatic hydrocarbons	3	Rate	2021	0.30673833962	0.45135096429	0.18885412176
1	All Population	1	Deaths	9	Southeast Asia	1	Male	17	60-64 years	426	Tracheal, bronchus, and lung cancer	160	Occupational exposure to polycyclic aromatic hydrocarbons	1	Number	2021	97.56043098367005	153.4299261750831	49.94190375728243
1	All Population	1	Deaths	9	Southeast Asia	2	Female	17	60-64 years	426	Tracheal, bronchus, and lung cancer	160	Occupational exposure to polycyclic aromatic hydrocarbons	1	Number	2021	45.342171421057095	74.25022028765864	21.57734036541525
1	All Population	1	Deaths	9	Southeast Asia	3	Both	17	60-64 years	426	Tracheal, bronchus, and lung cancer	160	Occupational exposure to polycyclic aromatic hydrocarbons	1	Number	2021	142.9026024047272	205.53382171208617	88.9458533284412
1	All Population	1	Deaths	9	Southeast Asia	1	Male	17	60-64 years	426	Tracheal, bronchus, and lung cancer	160	Occupational exposure to polycyclic aromatic hydrocarbons	2	Percent	2021	0.0062903859439846	0.0095317989587435	0.0032352391851171
1	All Population	1	Deaths	9	Southeast Asia	2	Female	17	60-64 years	426	Tracheal, bronchus, and lung cancer	160	Occupational exposure to polycyclic aromatic hydrocarbons	2	Percent	2021	0.0070463361862557	0.0107624005348306	0.0036638385968541
1	All Population	1	Deaths	9	Southeast Asia	3	Both	17	60-64 years	426	Tracheal, bronchus, and lung cancer	160	Occupational exposure to polycyclic aromatic hydrocarbons	2	Percent	2021	0.0065159753497206	0.0090726626389465	0.0040273579242247
1	All Population	1	Deaths	9	Southeast Asia	1	Male	17	60-64 years	426	Tracheal, bronchus, and lung cancer	160	Occupational exposure to polycyclic aromatic hydrocarbons	3	Rate	2021	0.7145906692099999	1.1238121082199999	0.36580423096
1	All Population	1	Deaths	9	Southeast Asia	2	Female	17	60-64 years	426	Tracheal, bronchus, and lung cancer	160	Occupational exposure to polycyclic aromatic hydrocarbons	3	Rate	2021	0.3042866745	0.49828563353000005	0.14480332412000002
1	All Population	1	Deaths	9	Southeast Asia	3	Both	17	60-64 years	426	Tracheal, bronchus, and lung cancer	160	Occupational exposure to polycyclic aromatic hydrocarbons	3	Rate	2021	0.5004684650100001	0.7198133171	0.31150303728
1	All Population	1	Deaths	9	Southeast Asia	1	Male	18	65-69 years	426	Tracheal, bronchus, and lung cancer	160	Occupational exposure to polycyclic aromatic hydrocarbons	1	Number	2021	69.05063958133793	106.6967456096634	37.47027855687048
1	All Population	1	Deaths	9	Southeast Asia	2	Female	18	65-69 years	426	Tracheal, bronchus, and lung cancer	160	Occupational exposure to polycyclic aromatic hydrocarbons	1	Number	2021	29.757807670775037	48.355960596590016	13.864821799801732
1	All Population	1	Deaths	9	Southeast Asia	3	Both	18	65-69 years	426	Tracheal, bronchus, and lung cancer	160	Occupational exposure to polycyclic aromatic hydrocarbons	1	Number	2021	98.80844725211288	144.57104012583477	60.440263624827296
1	All Population	1	Deaths	9	Southeast Asia	1	Male	18	65-69 years	426	Tracheal, bronchus, and lung cancer	160	Occupational exposure to polycyclic aromatic hydrocarbons	2	Percent	2021	0.0040128129292317	0.0060388468307875	0.0021669356863025
1	All Population	1	Deaths	9	Southeast Asia	2	Female	18	65-69 years	426	Tracheal, bronchus, and lung cancer	160	Occupational exposure to polycyclic aromatic hydrocarbons	2	Percent	2021	0.0044533729743126	0.0069317400380798	0.002112231584441
1	All Population	1	Deaths	9	Southeast Asia	3	Both	18	65-69 years	426	Tracheal, bronchus, and lung cancer	160	Occupational exposure to polycyclic aromatic hydrocarbons	2	Percent	2021	0.0041357436562078	0.0058800388954996	0.0026220392145022
1	All Population	1	Deaths	9	Southeast Asia	1	Male	18	65-69 years	426	Tracheal, bronchus, and lung cancer	160	Occupational exposure to polycyclic aromatic hydrocarbons	3	Rate	2021	0.70267018824	1.08576289483	0.38130345854000003
1	All Population	1	Deaths	9	Southeast Asia	2	Female	18	65-69 years	426	Tracheal, bronchus, and lung cancer	160	Occupational exposure to polycyclic aromatic hydrocarbons	3	Rate	2021	0.26442646858	0.42968877402	0.12320214939
1	All Population	1	Deaths	9	Southeast Asia	3	Both	18	65-69 years	426	Tracheal, bronchus, and lung cancer	160	Occupational exposure to polycyclic aromatic hydrocarbons	3	Rate	2021	0.46871722589000003	0.68580104998	0.28671023062
1	All Population	1	Deaths	9	Southeast Asia	1	Male	19	70-74 years	426	Tracheal, bronchus, and lung cancer	160	Occupational exposure to polycyclic aromatic hydrocarbons	1	Number	2021	35.88298665872523	55.45688627364413	17.170698016507473
1	All Population	1	Deaths	9	Southeast Asia	2	Female	19	70-74 years	426	Tracheal, bronchus, and lung cancer	160	Occupational exposure to polycyclic aromatic hydrocarbons	1	Number	2021	18.425368620617835	29.283911238483228	9.224184472077898
1	All Population	1	Deaths	9	Southeast Asia	3	Both	19	70-74 years	426	Tracheal, bronchus, and lung cancer	160	Occupational exposure to polycyclic aromatic hydrocarbons	1	Number	2021	54.30835527934306	78.48748756770453	33.5787999026589
1	All Population	1	Deaths	9	Southeast Asia	1	Male	19	70-74 years	426	Tracheal, bronchus, and lung cancer	160	Occupational exposure to polycyclic aromatic hydrocarbons	2	Percent	2021	0.0025463150858537	0.0039160702672269	0.0012683166760876
1	All Population	1	Deaths	9	Southeast Asia	2	Female	19	70-74 years	426	Tracheal, bronchus, and lung cancer	160	Occupational exposure to polycyclic aromatic hydrocarbons	2	Percent	2021	0.0031271701338367	0.0046670519712918	0.0016606127798597
1	All Population	1	Deaths	9	Southeast Asia	3	Both	19	70-74 years	426	Tracheal, bronchus, and lung cancer	160	Occupational exposure to polycyclic aromatic hydrocarbons	2	Percent	2021	0.0027163816841043	0.0037801626807383	0.0017617547819323
1	All Population	1	Deaths	9	Southeast Asia	1	Male	19	70-74 years	426	Tracheal, bronchus, and lung cancer	160	Occupational exposure to polycyclic aromatic hydrocarbons	3	Rate	2021	0.58308073446	0.9011468941199999	0.27901532573000004
1	All Population	1	Deaths	9	Southeast Asia	2	Female	19	70-74 years	426	Tracheal, bronchus, and lung cancer	160	Occupational exposure to polycyclic aromatic hydrocarbons	3	Rate	2021	0.2481214648	0.39434581207999997	0.12421559698
1	All Population	1	Deaths	9	Southeast Asia	3	Both	19	70-74 years	426	Tracheal, bronchus, and lung cancer	160	Occupational exposure to polycyclic aromatic hydrocarbons	3	Rate	2021	0.39991480865	0.57796463197	0.24726691258999997
1	All Population	1	Deaths	9	Southeast Asia	1	Male	20	75-79 years	426	Tracheal, bronchus, and lung cancer	160	Occupational exposure to polycyclic aromatic hydrocarbons	1	Number	2021	11.685009483468429	18.64079012930037	5.813390873665177
1	All Population	1	Deaths	9	Southeast Asia	2	Female	20	75-79 years	426	Tracheal, bronchus, and lung cancer	160	Occupational exposure to polycyclic aromatic hydrocarbons	1	Number	2021	7.465086633000204	11.978536516694533	3.5154797427451263
1	All Population	1	Deaths	9	Southeast Asia	3	Both	20	75-79 years	426	Tracheal, bronchus, and lung cancer	160	Occupational exposure to polycyclic aromatic hydrocarbons	1	Number	2021	19.150096116468617	27.305806146130248	11.456004063526612
1	All Population	1	Deaths	9	Southeast Asia	1	Male	20	75-79 years	426	Tracheal, bronchus, and lung cancer	160	Occupational exposure to polycyclic aromatic hydrocarbons	2	Percent	2021	0.0012293106646531	0.0018594283714338	0.0006399304075595
1	All Population	1	Deaths	9	Southeast Asia	2	Female	20	75-79 years	426	Tracheal, bronchus, and lung cancer	160	Occupational exposure to polycyclic aromatic hydrocarbons	2	Percent	2021	0.001597317274231	0.0024019965018892	0.0007691285901993
1	All Population	1	Deaths	9	Southeast Asia	3	Both	20	75-79 years	426	Tracheal, bronchus, and lung cancer	160	Occupational exposure to polycyclic aromatic hydrocarbons	2	Percent	2021	0.0013501270361469	0.0018173856754478	0.0008370958052311
1	All Population	1	Deaths	9	Southeast Asia	1	Male	20	75-79 years	426	Tracheal, bronchus, and lung cancer	160	Occupational exposure to polycyclic aromatic hydrocarbons	3	Rate	2021	0.33136840491	0.52862335286	0.16485857916
1	All Population	1	Deaths	9	Southeast Asia	2	Female	20	75-79 years	426	Tracheal, bronchus, and lung cancer	160	Occupational exposure to polycyclic aromatic hydrocarbons	3	Rate	2021	0.15756475024	0.25282963310999995	0.07420083849999999
1	All Population	1	Deaths	9	Southeast Asia	3	Both	20	75-79 years	426	Tracheal, bronchus, and lung cancer	160	Occupational exposure to polycyclic aromatic hydrocarbons	3	Rate	2021	0.23172691499	0.33041558543	0.13862408124
1	All Population	1	Deaths	9	Southeast Asia	1	Male	22	All ages	426	Tracheal, bronchus, and lung cancer	160	Occupational exposure to polycyclic aromatic hydrocarbons	1	Number	2021	389.7914480791641	498.85651644765016	288.7971182472891
1	All Population	1	Deaths	9	Southeast Asia	2	Female	22	All ages	426	Tracheal, bronchus, and lung cancer	160	Occupational exposure to polycyclic aromatic hydrocarbons	1	Number	2021	193.85915456776905	254.42200702959093	134.99879515989494
1	All Population	1	Deaths	9	Southeast Asia	3	Both	22	All ages	426	Tracheal, bronchus, and lung cancer	160	Occupational exposure to polycyclic aromatic hydrocarbons	1	Number	2021	583.6506026469331	719.4893094614376	456.69046318073504
1	All Population	1	Deaths	9	Southeast Asia	1	Male	22	All ages	426	Tracheal, bronchus, and lung cancer	160	Occupational exposure to polycyclic aromatic hydrocarbons	2	Percent	2021	0.0042446114373214	0.0051501759890124	0.0033696991682541
1	All Population	1	Deaths	9	Southeast Asia	2	Female	22	All ages	426	Tracheal, bronchus, and lung cancer	160	Occupational exposure to polycyclic aromatic hydrocarbons	2	Percent	2021	0.0045031523969211	0.0054230257875445	0.0036050937509642
1	All Population	1	Deaths	9	Southeast Asia	3	Both	22	All ages	426	Tracheal, bronchus, and lung cancer	160	Occupational exposure to polycyclic aromatic hydrocarbons	2	Percent	2021	0.0043279571768212	0.0049818209591193	0.0036963612241162
1	All Population	1	Deaths	9	Southeast Asia	1	Male	22	All ages	426	Tracheal, bronchus, and lung cancer	160	Occupational exposure to polycyclic aromatic hydrocarbons	3	Rate	2021	0.11151814666000001	0.14272133069999998	0.08262397635
1	All Population	1	Deaths	9	Southeast Asia	2	Female	22	All ages	426	Tracheal, bronchus, and lung cancer	160	Occupational exposure to polycyclic aromatic hydrocarbons	3	Rate	2021	0.05558321017	0.07294776416	0.03870679422
1	All Population	1	Deaths	9	Southeast Asia	3	Both	22	All ages	426	Tracheal, bronchus, and lung cancer	160	Occupational exposure to polycyclic aromatic hydrocarbons	3	Rate	2021	0.08358107641	0.10303371688	0.06539988193
1	All Population	1	Deaths	9	Southeast Asia	1	Male	27	Age-standardized	426	Tracheal, bronchus, and lung cancer	160	Occupational exposure to polycyclic aromatic hydrocarbons	2	Percent	2021	0.0035008098379917	0.0042793313485342	0.0028046368028492
1	All Population	1	Deaths	9	Southeast Asia	2	Female	27	Age-standardized	426	Tracheal, bronchus, and lung cancer	160	Occupational exposure to polycyclic aromatic hydrocarbons	2	Percent	2021	0.004003119054173	0.0047751708273337	0.0032192794395924
1	All Population	1	Deaths	9	Southeast Asia	3	Both	27	Age-standardized	426	Tracheal, bronchus, and lung cancer	160	Occupational exposure to polycyclic aromatic hydrocarbons	2	Percent	2021	0.0037376372351947	0.0043217178014366	0.0032045798095342
1	All Population	1	Deaths	9	Southeast Asia	1	Male	27	Age-standardized	426	Tracheal, bronchus, and lung cancer	160	Occupational exposure to polycyclic aromatic hydrocarbons	3	Rate	2021	0.11106892680000001	0.14175691258	0.08303158778
1	All Population	1	Deaths	9	Southeast Asia	2	Female	27	Age-standardized	426	Tracheal, bronchus, and lung cancer	160	Occupational exposure to polycyclic aromatic hydrocarbons	3	Rate	2021	0.05029647363	0.0662327786	0.03530902154
1	All Population	1	Deaths	9	Southeast Asia	3	Both	27	Age-standardized	426	Tracheal, bronchus, and lung cancer	160	Occupational exposure to polycyclic aromatic hydrocarbons	3	Rate	2021	0.07906342598	0.09738324402	0.06185345255
1	All Population	1	Deaths	9	Southeast Asia	1	Male	30	80-84 years	426	Tracheal, bronchus, and lung cancer	160	Occupational exposure to polycyclic aromatic hydrocarbons	1	Number	2021	2.4599014215085413	4.027787620993506	1.277068392820873
1	All Population	1	Deaths	9	Southeast Asia	2	Female	30	80-84 years	426	Tracheal, bronchus, and lung cancer	160	Occupational exposure to polycyclic aromatic hydrocarbons	1	Number	2021	1.9590947199914328	3.175161176957099	0.991578555367512
1	All Population	1	Deaths	9	Southeast Asia	3	Both	30	80-84 years	426	Tracheal, bronchus, and lung cancer	160	Occupational exposure to polycyclic aromatic hydrocarbons	1	Number	2021	4.418996141499973	6.315033428949572	2.7990991681290134
1	All Population	1	Deaths	9	Southeast Asia	1	Male	30	80-84 years	426	Tracheal, bronchus, and lung cancer	160	Occupational exposure to polycyclic aromatic hydrocarbons	2	Percent	2021	0.000416387946252	0.000647468387624	0.0002379148059068
1	All Population	1	Deaths	9	Southeast Asia	2	Female	30	80-84 years	426	Tracheal, bronchus, and lung cancer	160	Occupational exposure to polycyclic aromatic hydrocarbons	2	Percent	2021	0.0005486177165354	0.0008234054544636	0.0002889588736149
1	All Population	1	Deaths	9	Southeast Asia	3	Both	30	80-84 years	426	Tracheal, bronchus, and lung cancer	160	Occupational exposure to polycyclic aromatic hydrocarbons	2	Percent	2021	0.0004661789715431	0.0006285271874055	0.0003183941958159
1	All Population	1	Deaths	9	Southeast Asia	1	Male	30	80-84 years	426	Tracheal, bronchus, and lung cancer	160	Occupational exposure to polycyclic aromatic hydrocarbons	3	Rate	2021	0.12914092032	0.21145245727	0.06704406368
1	All Population	1	Deaths	9	Southeast Asia	2	Female	30	80-84 years	426	Tracheal, bronchus, and lung cancer	160	Occupational exposure to polycyclic aromatic hydrocarbons	3	Rate	2021	0.06705244277	0.10867382313	0.033938003939999996
1	All Population	1	Deaths	9	Southeast Asia	3	Both	30	80-84 years	426	Tracheal, bronchus, and lung cancer	160	Occupational exposure to polycyclic aromatic hydrocarbons	3	Rate	2021	0.09155591441	0.13083936749	0.057993733340000006
1	All Population	1	Deaths	9	Southeast Asia	1	Male	31	85-89 years	426	Tracheal, bronchus, and lung cancer	160	Occupational exposure to polycyclic aromatic hydrocarbons	1	Number	2021	0.3667044791940516	0.6016762213338569	0.1916966306643482
1	All Population	1	Deaths	9	Southeast Asia	2	Female	31	85-89 years	426	Tracheal, bronchus, and lung cancer	160	Occupational exposure to polycyclic aromatic hydrocarbons	1	Number	2021	0.3816806716118728	0.6407405578627283	0.1877415754661782
1	All Population	1	Deaths	9	Southeast Asia	3	Both	31	85-89 years	426	Tracheal, bronchus, and lung cancer	160	Occupational exposure to polycyclic aromatic hydrocarbons	1	Number	2021	0.7483851508059246	1.061871053903221	0.4828556902347664
1	All Population	1	Deaths	9	Southeast Asia	1	Male	31	85-89 years	426	Tracheal, bronchus, and lung cancer	160	Occupational exposure to polycyclic aromatic hydrocarbons	2	Percent	2021	0.0001328755117188	0.0002078582797207	7.54662184571e-05
1	All Population	1	Deaths	9	Southeast Asia	2	Female	31	85-89 years	426	Tracheal, bronchus, and lung cancer	160	Occupational exposure to polycyclic aromatic hydrocarbons	2	Percent	2021	0.0001808116271526	0.0002744660570546	9.36359041864e-05
1	All Population	1	Deaths	9	Southeast Asia	3	Both	31	85-89 years	426	Tracheal, bronchus, and lung cancer	160	Occupational exposure to polycyclic aromatic hydrocarbons	2	Percent	2021	0.0001537085088696	0.0002088957099831	0.0001051393661509
1	All Population	1	Deaths	9	Southeast Asia	1	Male	31	85-89 years	426	Tracheal, bronchus, and lung cancer	160	Occupational exposure to polycyclic aromatic hydrocarbons	3	Rate	2021	0.04282577871	0.07026707927999999	0.02238739353
1	All Population	1	Deaths	9	Southeast Asia	2	Female	31	85-89 years	426	Tracheal, bronchus, and lung cancer	160	Occupational exposure to polycyclic aromatic hydrocarbons	3	Rate	2021	0.02589494255	0.04347073658	0.01273723736
1	All Population	1	Deaths	9	Southeast Asia	3	Both	31	85-89 years	426	Tracheal, bronchus, and lung cancer	160	Occupational exposure to polycyclic aromatic hydrocarbons	3	Rate	2021	0.03211638071	0.0455693903	0.02072138545
1	All Population	1	Deaths	9	Southeast Asia	1	Male	32	90-94 years	426	Tracheal, bronchus, and lung cancer	160	Occupational exposure to polycyclic aromatic hydrocarbons	1	Number	2021	0.0281862935556821	0.0473153789405436	0.013922426510243
1	All Population	1	Deaths	9	Southeast Asia	2	Female	32	90-94 years	426	Tracheal, bronchus, and lung cancer	160	Occupational exposure to polycyclic aromatic hydrocarbons	1	Number	2021	0.033314616114688	0.055358071386807	0.0160156119364487
1	All Population	1	Deaths	9	Southeast Asia	3	Both	32	90-94 years	426	Tracheal, bronchus, and lung cancer	160	Occupational exposure to polycyclic aromatic hydrocarbons	1	Number	2021	0.0615009096703701	0.0920288482640186	0.0369007943895807
1	All Population	1	Deaths	9	Southeast Asia	1	Male	32	90-94 years	426	Tracheal, bronchus, and lung cancer	160	Occupational exposure to polycyclic aromatic hydrocarbons	2	Percent	2021	3.00884218022e-05	4.81668944848e-05	1.68656732629e-05
1	All Population	1	Deaths	9	Southeast Asia	2	Female	32	90-94 years	426	Tracheal, bronchus, and lung cancer	160	Occupational exposure to polycyclic aromatic hydrocarbons	2	Percent	2021	3.90524783629e-05	5.94725681409e-05	1.99413108948e-05
1	All Population	1	Deaths	9	Southeast Asia	3	Both	32	90-94 years	426	Tracheal, bronchus, and lung cancer	160	Occupational exposure to polycyclic aromatic hydrocarbons	2	Percent	2021	3.43715077541e-05	4.75538004553e-05	2.35735316252e-05
1	All Population	1	Deaths	9	Southeast Asia	1	Male	32	90-94 years	426	Tracheal, bronchus, and lung cancer	160	Occupational exposure to polycyclic aromatic hydrocarbons	3	Rate	2021	0.0094285611	0.01582740704	0.00465717313
1	All Population	1	Deaths	9	Southeast Asia	2	Female	32	90-94 years	426	Tracheal, bronchus, and lung cancer	160	Occupational exposure to polycyclic aromatic hydrocarbons	3	Rate	2021	0.0061798693	0.01026893555	0.00297089986
1	All Population	1	Deaths	9	Southeast Asia	3	Both	32	90-94 years	426	Tracheal, bronchus, and lung cancer	160	Occupational exposure to polycyclic aromatic hydrocarbons	3	Rate	2021	0.00733875914	0.01098158638	0.00440328515
1	All Population	1	Deaths	9	Southeast Asia	1	Male	235	95+ years	426	Tracheal, bronchus, and lung cancer	160	Occupational exposure to polycyclic aromatic hydrocarbons	1	Number	2021	0.001380062488548	0.0024139076344488	0.0006388338320318
1	All Population	1	Deaths	9	Southeast Asia	2	Female	235	95+ years	426	Tracheal, bronchus, and lung cancer	160	Occupational exposure to polycyclic aromatic hydrocarbons	1	Number	2021	0.0021471495211728	0.0038492913159996	0.0010146958658281
1	All Population	1	Deaths	9	Southeast Asia	3	Both	235	95+ years	426	Tracheal, bronchus, and lung cancer	160	Occupational exposure to polycyclic aromatic hydrocarbons	1	Number	2021	0.0035272120097208	0.0055805069605448	0.0020043196641027
1	All Population	1	Deaths	9	Southeast Asia	1	Male	235	95+ years	426	Tracheal, bronchus, and lung cancer	160	Occupational exposure to polycyclic aromatic hydrocarbons	2	Percent	2021	5.8931667429e-06	9.2104391632e-06	3.270680715e-06
1	All Population	1	Deaths	9	Southeast Asia	2	Female	235	95+ years	426	Tracheal, bronchus, and lung cancer	160	Occupational exposure to polycyclic aromatic hydrocarbons	2	Percent	2021	8.0460600512e-06	1.25508463202e-05	4.2282104551e-06
1	All Population	1	Deaths	9	Southeast Asia	3	Both	235	95+ years	426	Tracheal, bronchus, and lung cancer	160	Occupational exposure to polycyclic aromatic hydrocarbons	2	Percent	2021	7.0505357536e-06	9.8691778373e-06	4.7062313664e-06
1	All Population	1	Deaths	9	Southeast Asia	1	Male	235	95+ years	426	Tracheal, bronchus, and lung cancer	160	Occupational exposure to polycyclic aromatic hydrocarbons	3	Rate	2021	0.0015495147800000002	0.0027103015900000003	0.00071727365
1	All Population	1	Deaths	9	Southeast Asia	2	Female	235	95+ years	426	Tracheal, bronchus, and lung cancer	160	Occupational exposure to polycyclic aromatic hydrocarbons	3	Rate	2021	0.0014333033200000002	0.00256954719	0.0006773477799999999
1	All Population	1	Deaths	9	Southeast Asia	3	Both	235	95+ years	426	Tracheal, bronchus, and lung cancer	160	Occupational exposure to polycyclic aromatic hydrocarbons	3	Rate	2021	0.00147663377	0.00233622618	0.0008390893699999999
1	All Population	1	Deaths	10	Cambodia	1	Male	10	25-29 years	426	Tracheal, bronchus, and lung cancer	160	Occupational exposure to polycyclic aromatic hydrocarbons	1	Number	2021	0.0234074860826437	0.0457611039561197	0.0082623021712965
1	All Population	1	Deaths	10	Cambodia	2	Female	10	25-29 years	426	Tracheal, bronchus, and lung cancer	160	Occupational exposure to polycyclic aromatic hydrocarbons	1	Number	2021	0.0220667358853934	0.0483142652162631	0.0082243204159248
1	All Population	1	Deaths	10	Cambodia	3	Both	10	25-29 years	426	Tracheal, bronchus, and lung cancer	160	Occupational exposure to polycyclic aromatic hydrocarbons	1	Number	2021	0.0454742219680372	0.0850157810978541	0.0218003237098786
1	All Population	1	Deaths	10	Cambodia	1	Male	10	25-29 years	426	Tracheal, bronchus, and lung cancer	160	Occupational exposure to polycyclic aromatic hydrocarbons	2	Percent	2021	0.0039813088344812	0.0062153588448593	0.0020831499286017
1	All Population	1	Deaths	10	Cambodia	2	Female	10	25-29 years	426	Tracheal, bronchus, and lung cancer	160	Occupational exposure to polycyclic aromatic hydrocarbons	2	Percent	2021	0.0052616824005499	0.0080023622216568	0.0026973786324159
1	All Population	1	Deaths	10	Cambodia	3	Both	10	25-29 years	426	Tracheal, bronchus, and lung cancer	160	Occupational exposure to polycyclic aromatic hydrocarbons	2	Percent	2021	0.0045136600144154	0.0062241659013724	0.0029835332144078
1	All Population	1	Deaths	10	Cambodia	1	Male	10	25-29 years	426	Tracheal, bronchus, and lung cancer	160	Occupational exposure to polycyclic aromatic hydrocarbons	3	Rate	2021	0.00303707129	0.00593740543	0.0010720160499999999
1	All Population	1	Deaths	10	Cambodia	2	Female	10	25-29 years	426	Tracheal, bronchus, and lung cancer	160	Occupational exposure to polycyclic aromatic hydrocarbons	3	Rate	2021	0.0029084829200000002	0.006368010929999999	0.00108399791
1	All Population	1	Deaths	10	Cambodia	3	Both	10	25-29 years	426	Tracheal, bronchus, and lung cancer	160	Occupational exposure to polycyclic aromatic hydrocarbons	3	Rate	2021	0.0029732825300000003	0.00555866435	0.00142539045
1	All Population	1	Deaths	10	Cambodia	1	Male	11	30-34 years	426	Tracheal, bronchus, and lung cancer	160	Occupational exposure to polycyclic aromatic hydrocarbons	1	Number	2021	0.0521573481119677	0.1074871333118139	0.0209593434859891
1	All Population	1	Deaths	10	Cambodia	2	Female	11	30-34 years	426	Tracheal, bronchus, and lung cancer	160	Occupational exposure to polycyclic aromatic hydrocarbons	1	Number	2021	0.0417342746527797	0.0834947929084465	0.0177042540481785
1	All Population	1	Deaths	10	Cambodia	3	Both	11	30-34 years	426	Tracheal, bronchus, and lung cancer	160	Occupational exposure to polycyclic aromatic hydrocarbons	1	Number	2021	0.0938916227647476	0.1637418434791919	0.0508751182671963
1	All Population	1	Deaths	10	Cambodia	1	Male	11	30-34 years	426	Tracheal, bronchus, and lung cancer	160	Occupational exposure to polycyclic aromatic hydrocarbons	2	Percent	2021	0.0045307993798904	0.0070019080383435	0.0023909088748765
1	All Population	1	Deaths	10	Cambodia	2	Female	11	30-34 years	426	Tracheal, bronchus, and lung cancer	160	Occupational exposure to polycyclic aromatic hydrocarbons	2	Percent	2021	0.0059167555555181	0.0090117904700983	0.0029227419002549
1	All Population	1	Deaths	10	Cambodia	3	Both	11	30-34 years	426	Tracheal, bronchus, and lung cancer	160	Occupational exposure to polycyclic aromatic hydrocarbons	2	Percent	2021	0.0050666009316394	0.0070259637203292	0.0033074660574393
1	All Population	1	Deaths	10	Cambodia	1	Male	11	30-34 years	426	Tracheal, bronchus, and lung cancer	160	Occupational exposure to polycyclic aromatic hydrocarbons	3	Rate	2021	0.007173120129999999	0.014782540660000001	0.0028825063799999997
1	All Population	1	Deaths	10	Cambodia	2	Female	11	30-34 years	426	Tracheal, bronchus, and lung cancer	160	Occupational exposure to polycyclic aromatic hydrocarbons	3	Rate	2021	0.005727511350000001	0.01145862431	0.0024296891899999997
1	All Population	1	Deaths	10	Cambodia	3	Both	11	30-34 years	426	Tracheal, bronchus, and lung cancer	160	Occupational exposure to polycyclic aromatic hydrocarbons	3	Rate	2021	0.00644955056	0.01124766264	0.00349468502
1	All Population	1	Deaths	10	Cambodia	1	Male	12	35-39 years	426	Tracheal, bronchus, and lung cancer	160	Occupational exposure to polycyclic aromatic hydrocarbons	1	Number	2021	0.0942871953686722	0.1796510147050105	0.0374889766062277
1	All Population	1	Deaths	10	Cambodia	2	Female	12	35-39 years	426	Tracheal, bronchus, and lung cancer	160	Occupational exposure to polycyclic aromatic hydrocarbons	1	Number	2021	0.0776948531111878	0.1524453571744299	0.0314736660762669
1	All Population	1	Deaths	10	Cambodia	3	Both	12	35-39 years	426	Tracheal, bronchus, and lung cancer	160	Occupational exposure to polycyclic aromatic hydrocarbons	1	Number	2021	0.1719820484798599	0.2859491207079105	0.0957218756956372
1	All Population	1	Deaths	10	Cambodia	1	Male	12	35-39 years	426	Tracheal, bronchus, and lung cancer	160	Occupational exposure to polycyclic aromatic hydrocarbons	2	Percent	2021	0.0047266930405054	0.0070865651994399	0.0025251363166103
1	All Population	1	Deaths	10	Cambodia	2	Female	12	35-39 years	426	Tracheal, bronchus, and lung cancer	160	Occupational exposure to polycyclic aromatic hydrocarbons	2	Percent	2021	0.0063902624892367	0.0098850608502051	0.0033206160624746
1	All Population	1	Deaths	10	Cambodia	3	Both	12	35-39 years	426	Tracheal, bronchus, and lung cancer	160	Occupational exposure to polycyclic aromatic hydrocarbons	2	Percent	2021	0.005376670366146	0.0073671942859032	0.0035671844068768
1	All Population	1	Deaths	10	Cambodia	1	Male	12	35-39 years	426	Tracheal, bronchus, and lung cancer	160	Occupational exposure to polycyclic aromatic hydrocarbons	3	Rate	2021	0.01491597222	0.02842029116	0.005930651889999999
1	All Population	1	Deaths	10	Cambodia	2	Female	12	35-39 years	426	Tracheal, bronchus, and lung cancer	160	Occupational exposure to polycyclic aromatic hydrocarbons	3	Rate	2021	0.01200432112	0.02355372265	0.0048628703100000005
1	All Population	1	Deaths	10	Cambodia	3	Both	12	35-39 years	426	Tracheal, bronchus, and lung cancer	160	Occupational exposure to polycyclic aromatic hydrocarbons	3	Rate	2021	0.01344296178	0.02235118802	0.00748209204
1	All Population	1	Deaths	10	Cambodia	1	Male	13	40-44 years	426	Tracheal, bronchus, and lung cancer	160	Occupational exposure to polycyclic aromatic hydrocarbons	1	Number	2021	0.2842086423571838	0.5444063992956069	0.1229303007746752
1	All Population	1	Deaths	10	Cambodia	2	Female	13	40-44 years	426	Tracheal, bronchus, and lung cancer	160	Occupational exposure to polycyclic aromatic hydrocarbons	1	Number	2021	0.2224693339575007	0.4275770627595298	0.0983995343151852
1	All Population	1	Deaths	10	Cambodia	3	Both	13	40-44 years	426	Tracheal, bronchus, and lung cancer	160	Occupational exposure to polycyclic aromatic hydrocarbons	1	Number	2021	0.5066779763146843	0.8637316713555374	0.2716229388889971
1	All Population	1	Deaths	10	Cambodia	1	Male	13	40-44 years	426	Tracheal, bronchus, and lung cancer	160	Occupational exposure to polycyclic aromatic hydrocarbons	2	Percent	2021	0.0076634817683105	0.0114774971255737	0.0039729705459856
1	All Population	1	Deaths	10	Cambodia	2	Female	13	40-44 years	426	Tracheal, bronchus, and lung cancer	160	Occupational exposure to polycyclic aromatic hydrocarbons	2	Percent	2021	0.0102667832755588	0.0158256611710281	0.0052098626585967
1	All Population	1	Deaths	10	Cambodia	3	Both	13	40-44 years	426	Tracheal, bronchus, and lung cancer	160	Occupational exposure to polycyclic aromatic hydrocarbons	2	Percent	2021	0.0086413162184352	0.0118868811204801	0.0055837415337424
1	All Population	1	Deaths	10	Cambodia	1	Male	13	40-44 years	426	Tracheal, bronchus, and lung cancer	160	Occupational exposure to polycyclic aromatic hydrocarbons	3	Rate	2021	0.060189352730000006	0.11529371002000001	0.026034026180000003
1	All Population	1	Deaths	10	Cambodia	2	Female	13	40-44 years	426	Tracheal, bronchus, and lung cancer	160	Occupational exposure to polycyclic aromatic hydrocarbons	3	Rate	2021	0.043828134889999995	0.08423590275000001	0.01938544961
1	All Population	1	Deaths	10	Cambodia	3	Both	13	40-44 years	426	Tracheal, bronchus, and lung cancer	160	Occupational exposure to polycyclic aromatic hydrocarbons	3	Rate	2021	0.05171314292	0.08815516256	0.0277226888
1	All Population	1	Deaths	10	Cambodia	1	Male	14	45-49 years	426	Tracheal, bronchus, and lung cancer	160	Occupational exposure to polycyclic aromatic hydrocarbons	1	Number	2021	0.4897532230793272	0.9502865165988036	0.1925107453547199
1	All Population	1	Deaths	10	Cambodia	2	Female	14	45-49 years	426	Tracheal, bronchus, and lung cancer	160	Occupational exposure to polycyclic aromatic hydrocarbons	1	Number	2021	0.3014568395426591	0.5751672939646291	0.1318644688454027
1	All Population	1	Deaths	10	Cambodia	3	Both	14	45-49 years	426	Tracheal, bronchus, and lung cancer	160	Occupational exposure to polycyclic aromatic hydrocarbons	1	Number	2021	0.7912100626219869	1.3380546090371157	0.439341277071818
1	All Population	1	Deaths	10	Cambodia	1	Male	14	45-49 years	426	Tracheal, bronchus, and lung cancer	160	Occupational exposure to polycyclic aromatic hydrocarbons	2	Percent	2021	0.0063922621669944	0.0095749092071495	0.0031077741933771
1	All Population	1	Deaths	10	Cambodia	2	Female	14	45-49 years	426	Tracheal, bronchus, and lung cancer	160	Occupational exposure to polycyclic aromatic hydrocarbons	2	Percent	2021	0.0085570239910686	0.012978941649052	0.0042160615571767
1	All Population	1	Deaths	10	Cambodia	3	Both	14	45-49 years	426	Tracheal, bronchus, and lung cancer	160	Occupational exposure to polycyclic aromatic hydrocarbons	2	Percent	2021	0.0070910570010063	0.0097369040004856	0.0047143074778192
1	All Population	1	Deaths	10	Cambodia	1	Male	14	45-49 years	426	Tracheal, bronchus, and lung cancer	160	Occupational exposure to polycyclic aromatic hydrocarbons	3	Rate	2021	0.13008562435	0.25241000774	0.05113367166
1	All Population	1	Deaths	10	Cambodia	2	Female	14	45-49 years	426	Tracheal, bronchus, and lung cancer	160	Occupational exposure to polycyclic aromatic hydrocarbons	3	Rate	2021	0.07241429193	0.13816350094	0.03167575218
1	All Population	1	Deaths	10	Cambodia	3	Both	14	45-49 years	426	Tracheal, bronchus, and lung cancer	160	Occupational exposure to polycyclic aromatic hydrocarbons	3	Rate	2021	0.09980197696000001	0.16878007697	0.05541780885
1	All Population	1	Deaths	10	Cambodia	1	Male	15	50-54 years	426	Tracheal, bronchus, and lung cancer	160	Occupational exposure to polycyclic aromatic hydrocarbons	1	Number	2021	1.1587933324375574	2.0970823856311718	0.5206412885779382
1	All Population	1	Deaths	10	Cambodia	2	Female	15	50-54 years	426	Tracheal, bronchus, and lung cancer	160	Occupational exposure to polycyclic aromatic hydrocarbons	1	Number	2021	0.6477448193328748	1.1888934784982164	0.2989825150156562
1	All Population	1	Deaths	10	Cambodia	3	Both	15	50-54 years	426	Tracheal, bronchus, and lung cancer	160	Occupational exposure to polycyclic aromatic hydrocarbons	1	Number	2021	1.806538151770428	2.9095640847571564	0.9905530957256348
1	All Population	1	Deaths	10	Cambodia	1	Male	15	50-54 years	426	Tracheal, bronchus, and lung cancer	160	Occupational exposure to polycyclic aromatic hydrocarbons	2	Percent	2021	0.0074114121890151	0.0113928519325724	0.0038067463476296
1	All Population	1	Deaths	10	Cambodia	2	Female	15	50-54 years	426	Tracheal, bronchus, and lung cancer	160	Occupational exposure to polycyclic aromatic hydrocarbons	2	Percent	2021	0.0100869130226728	0.0155496906235373	0.0054797223252821
1	All Population	1	Deaths	10	Cambodia	3	Both	15	50-54 years	426	Tracheal, bronchus, and lung cancer	160	Occupational exposure to polycyclic aromatic hydrocarbons	2	Percent	2021	0.0081860520824222	0.0113979817910137	0.0050610061927572
1	All Population	1	Deaths	10	Cambodia	1	Male	15	50-54 years	426	Tracheal, bronchus, and lung cancer	160	Occupational exposure to polycyclic aromatic hydrocarbons	3	Rate	2021	0.34302853527	0.6207829118	0.15412137231
1	All Population	1	Deaths	10	Cambodia	2	Female	15	50-54 years	426	Tracheal, bronchus, and lung cancer	160	Occupational exposure to polycyclic aromatic hydrocarbons	3	Rate	2021	0.1618612142	0.29708572919	0.07471101499
1	All Population	1	Deaths	10	Cambodia	3	Both	15	50-54 years	426	Tracheal, bronchus, and lung cancer	160	Occupational exposure to polycyclic aromatic hydrocarbons	3	Rate	2021	0.2447890843	0.39425103052	0.13422167974
1	All Population	1	Deaths	10	Cambodia	1	Male	16	55-59 years	426	Tracheal, bronchus, and lung cancer	160	Occupational exposure to polycyclic aromatic hydrocarbons	1	Number	2021	2.032982086165355	3.6824836833402568	0.9314144341909696
1	All Population	1	Deaths	10	Cambodia	2	Female	16	55-59 years	426	Tracheal, bronchus, and lung cancer	160	Occupational exposure to polycyclic aromatic hydrocarbons	1	Number	2021	0.8879408380964597	1.630314061502018	0.3543265325401011
1	All Population	1	Deaths	10	Cambodia	3	Both	16	55-59 years	426	Tracheal, bronchus, and lung cancer	160	Occupational exposure to polycyclic aromatic hydrocarbons	1	Number	2021	2.9209229242618133	4.663732403329442	1.607908850750591
1	All Population	1	Deaths	10	Cambodia	1	Male	16	55-59 years	426	Tracheal, bronchus, and lung cancer	160	Occupational exposure to polycyclic aromatic hydrocarbons	2	Percent	2021	0.0065901560488276	0.010037285379694	0.0034572181099281
1	All Population	1	Deaths	10	Cambodia	2	Female	16	55-59 years	426	Tracheal, bronchus, and lung cancer	160	Occupational exposure to polycyclic aromatic hydrocarbons	2	Percent	2021	0.0090125504546577	0.013916158525231	0.0043455124780644
1	All Population	1	Deaths	10	Cambodia	3	Both	16	55-59 years	426	Tracheal, bronchus, and lung cancer	160	Occupational exposure to polycyclic aromatic hydrocarbons	2	Percent	2021	0.0071781183837179	0.0099942526203323	0.004498990509346
1	All Population	1	Deaths	10	Cambodia	1	Male	16	55-59 years	426	Tracheal, bronchus, and lung cancer	160	Occupational exposure to polycyclic aromatic hydrocarbons	3	Rate	2021	0.61113975861	1.1070005017	0.27999479009
1	All Population	1	Deaths	10	Cambodia	2	Female	16	55-59 years	426	Tracheal, bronchus, and lung cancer	160	Occupational exposure to polycyclic aromatic hydrocarbons	3	Rate	2021	0.23699876287000002	0.43514432392	0.09457268577
1	All Population	1	Deaths	10	Cambodia	3	Both	16	55-59 years	426	Tracheal, bronchus, and lung cancer	160	Occupational exposure to polycyclic aromatic hydrocarbons	3	Rate	2021	0.41295943137	0.65935744669	0.22732579459000002
1	All Population	1	Deaths	10	Cambodia	1	Male	17	60-64 years	426	Tracheal, bronchus, and lung cancer	160	Occupational exposure to polycyclic aromatic hydrocarbons	1	Number	2021	2.358379035917388	4.370831675648788	1.103950861038058
1	All Population	1	Deaths	10	Cambodia	2	Female	17	60-64 years	426	Tracheal, bronchus, and lung cancer	160	Occupational exposure to polycyclic aromatic hydrocarbons	1	Number	2021	1.1534620088370573	2.139071212228085	0.4951776377772934
1	All Population	1	Deaths	10	Cambodia	3	Both	17	60-64 years	426	Tracheal, bronchus, and lung cancer	160	Occupational exposure to polycyclic aromatic hydrocarbons	1	Number	2021	3.5118410447544446	5.764431517053348	1.91850183257492
1	All Population	1	Deaths	10	Cambodia	1	Male	17	60-64 years	426	Tracheal, bronchus, and lung cancer	160	Occupational exposure to polycyclic aromatic hydrocarbons	2	Percent	2021	0.0064058008051909	0.0098653341720237	0.0033008844847184
1	All Population	1	Deaths	10	Cambodia	2	Female	17	60-64 years	426	Tracheal, bronchus, and lung cancer	160	Occupational exposure to polycyclic aromatic hydrocarbons	2	Percent	2021	0.008588699071385	0.0133646227604823	0.0045342946696767
1	All Population	1	Deaths	10	Cambodia	3	Both	17	60-64 years	426	Tracheal, bronchus, and lung cancer	160	Occupational exposure to polycyclic aromatic hydrocarbons	2	Percent	2021	0.0069974577315607	0.0096891251339257	0.0044394820077411
1	All Population	1	Deaths	10	Cambodia	1	Male	17	60-64 years	426	Tracheal, bronchus, and lung cancer	160	Occupational exposure to polycyclic aromatic hydrocarbons	3	Rate	2021	1.0410648623399998	1.92942661355	0.48731965204999994
1	All Population	1	Deaths	10	Cambodia	2	Female	17	60-64 years	426	Tracheal, bronchus, and lung cancer	160	Occupational exposure to polycyclic aromatic hydrocarbons	3	Rate	2021	0.37282510121	0.69139636597	0.1600526515
1	All Population	1	Deaths	10	Cambodia	3	Both	17	60-64 years	426	Tracheal, bronchus, and lung cancer	160	Occupational exposure to polycyclic aromatic hydrocarbons	3	Rate	2021	0.6552926676799999	1.07561522811	0.35798322526000004
1	All Population	1	Deaths	10	Cambodia	1	Male	18	65-69 years	426	Tracheal, bronchus, and lung cancer	160	Occupational exposure to polycyclic aromatic hydrocarbons	1	Number	2021	1.52555464835332	2.7588413422031834	0.739198916165957
1	All Population	1	Deaths	10	Cambodia	2	Female	18	65-69 years	426	Tracheal, bronchus, and lung cancer	160	Occupational exposure to polycyclic aromatic hydrocarbons	1	Number	2021	0.8330762432254296	1.5047014316204517	0.3774674817333459
1	All Population	1	Deaths	10	Cambodia	3	Both	18	65-69 years	426	Tracheal, bronchus, and lung cancer	160	Occupational exposure to polycyclic aromatic hydrocarbons	1	Number	2021	2.3586308915787497	3.68423483044958	1.3328922303133024
1	All Population	1	Deaths	10	Cambodia	1	Male	18	65-69 years	426	Tracheal, bronchus, and lung cancer	160	Occupational exposure to polycyclic aromatic hydrocarbons	2	Percent	2021	0.0038851291087815	0.0059460021545371	0.0020636753548403
1	All Population	1	Deaths	10	Cambodia	2	Female	18	65-69 years	426	Tracheal, bronchus, and lung cancer	160	Occupational exposure to polycyclic aromatic hydrocarbons	2	Percent	2021	0.0057716929800625	0.0090306571544932	0.0028215069320478
1	All Population	1	Deaths	10	Cambodia	3	Both	18	65-69 years	426	Tracheal, bronchus, and lung cancer	160	Occupational exposure to polycyclic aromatic hydrocarbons	2	Percent	2021	0.0043908242933433	0.0062129043408653	0.0027741134118257
1	All Population	1	Deaths	10	Cambodia	1	Male	18	65-69 years	426	Tracheal, bronchus, and lung cancer	160	Occupational exposure to polycyclic aromatic hydrocarbons	3	Rate	2021	1.0190111146299998	1.8427986137499999	0.49375609868000003
1	All Population	1	Deaths	10	Cambodia	2	Female	18	65-69 years	426	Tracheal, bronchus, and lung cancer	160	Occupational exposure to polycyclic aromatic hydrocarbons	3	Rate	2021	0.35630764217	0.64356248738	0.16144326465
1	All Population	1	Deaths	10	Cambodia	3	Both	18	65-69 years	426	Tracheal, bronchus, and lung cancer	160	Occupational exposure to polycyclic aromatic hydrocarbons	3	Rate	2021	0.61499961862	0.96064332225	0.34754408425
1	All Population	1	Deaths	10	Cambodia	1	Male	19	70-74 years	426	Tracheal, bronchus, and lung cancer	160	Occupational exposure to polycyclic aromatic hydrocarbons	1	Number	2021	0.9411138776325174	1.5939168747638497	0.4079569094053633
1	All Population	1	Deaths	10	Cambodia	2	Female	19	70-74 years	426	Tracheal, bronchus, and lung cancer	160	Occupational exposure to polycyclic aromatic hydrocarbons	1	Number	2021	0.5441722773365542	0.9707330258040618	0.2593021601390727
1	All Population	1	Deaths	10	Cambodia	3	Both	19	70-74 years	426	Tracheal, bronchus, and lung cancer	160	Occupational exposure to polycyclic aromatic hydrocarbons	1	Number	2021	1.4852861549690712	2.2150716455042927	0.8655456240460693
1	All Population	1	Deaths	10	Cambodia	1	Male	19	70-74 years	426	Tracheal, bronchus, and lung cancer	160	Occupational exposure to polycyclic aromatic hydrocarbons	2	Percent	2021	0.0025357603199212	0.0039115859551871	0.0012538436111539
1	All Population	1	Deaths	10	Cambodia	2	Female	19	70-74 years	426	Tracheal, bronchus, and lung cancer	160	Occupational exposure to polycyclic aromatic hydrocarbons	2	Percent	2021	0.0040049786788877	0.0061498377521875	0.0021718272212857
1	All Population	1	Deaths	10	Cambodia	3	Both	19	70-74 years	426	Tracheal, bronchus, and lung cancer	160	Occupational exposure to polycyclic aromatic hydrocarbons	2	Percent	2021	0.0029322791554525	0.0041685104768393	0.001865692918917
1	All Population	1	Deaths	10	Cambodia	1	Male	19	70-74 years	426	Tracheal, bronchus, and lung cancer	160	Occupational exposure to polycyclic aromatic hydrocarbons	3	Rate	2021	0.91337893351	1.5469436056299999	0.39593428137
1	All Population	1	Deaths	10	Cambodia	2	Female	19	70-74 years	426	Tracheal, bronchus, and lung cancer	160	Occupational exposure to polycyclic aromatic hydrocarbons	3	Rate	2021	0.32822215477	0.58550591182	0.15640031159
1	All Population	1	Deaths	10	Cambodia	3	Both	19	70-74 years	426	Tracheal, bronchus, and lung cancer	160	Occupational exposure to polycyclic aromatic hydrocarbons	3	Rate	2021	0.55249930629	0.82396617206	0.32196715443999996
1	All Population	1	Deaths	10	Cambodia	1	Male	20	75-79 years	426	Tracheal, bronchus, and lung cancer	160	Occupational exposure to polycyclic aromatic hydrocarbons	1	Number	2021	0.2943378146110503	0.5063993824336439	0.1355257220265165
1	All Population	1	Deaths	10	Cambodia	2	Female	20	75-79 years	426	Tracheal, bronchus, and lung cancer	160	Occupational exposure to polycyclic aromatic hydrocarbons	1	Number	2021	0.1794984206069957	0.3259084428124804	0.0741413357611863
1	All Population	1	Deaths	10	Cambodia	3	Both	20	75-79 years	426	Tracheal, bronchus, and lung cancer	160	Occupational exposure to polycyclic aromatic hydrocarbons	1	Number	2021	0.4738362352180459	0.7433359550517425	0.2558042611929503
1	All Population	1	Deaths	10	Cambodia	1	Male	20	75-79 years	426	Tracheal, bronchus, and lung cancer	160	Occupational exposure to polycyclic aromatic hydrocarbons	2	Percent	2021	0.0012390550802807	0.0018786449229194	0.0006359855726931
1	All Population	1	Deaths	10	Cambodia	2	Female	20	75-79 years	426	Tracheal, bronchus, and lung cancer	160	Occupational exposure to polycyclic aromatic hydrocarbons	2	Percent	2021	0.0019245887386276	0.0029536916568466	0.0009347116867369
1	All Population	1	Deaths	10	Cambodia	3	Both	20	75-79 years	426	Tracheal, bronchus, and lung cancer	160	Occupational exposure to polycyclic aromatic hydrocarbons	2	Percent	2021	0.0014310020192541	0.0019546312778071	0.0008797167949156
1	All Population	1	Deaths	10	Cambodia	1	Male	20	75-79 years	426	Tracheal, bronchus, and lung cancer	160	Occupational exposure to polycyclic aromatic hydrocarbons	3	Rate	2021	0.50997872979	0.87740310963	0.23481602479000002
1	All Population	1	Deaths	10	Cambodia	2	Female	20	75-79 years	426	Tracheal, bronchus, and lung cancer	160	Occupational exposure to polycyclic aromatic hydrocarbons	3	Rate	2021	0.18543418109999998	0.33668577696	0.07659308553
1	All Population	1	Deaths	10	Cambodia	3	Both	20	75-79 years	426	Tracheal, bronchus, and lung cancer	160	Occupational exposure to polycyclic aromatic hydrocarbons	3	Rate	2021	0.30666094754	0.48107783105	0.16555335217
1	All Population	1	Deaths	10	Cambodia	1	Male	22	All ages	426	Tracheal, bronchus, and lung cancer	160	Occupational exposure to polycyclic aromatic hydrocarbons	1	Number	2021	9.314437849455125	13.513190399220914	6.108323383178228
1	All Population	1	Deaths	10	Cambodia	2	Female	22	All ages	426	Tracheal, bronchus, and lung cancer	160	Occupational exposure to polycyclic aromatic hydrocarbons	1	Number	2021	4.956775336510521	7.371615140728462	3.139742730958754
1	All Population	1	Deaths	10	Cambodia	3	Both	22	All ages	426	Tracheal, bronchus, and lung cancer	160	Occupational exposure to polycyclic aromatic hydrocarbons	1	Number	2021	14.271213185965646	20.2781369863587	9.862551583996286
1	All Population	1	Deaths	10	Cambodia	1	Male	22	All ages	426	Tracheal, bronchus, and lung cancer	160	Occupational exposure to polycyclic aromatic hydrocarbons	2	Percent	2021	0.0042748240019765	0.0053732903466658	0.0033085535948019
1	All Population	1	Deaths	10	Cambodia	2	Female	22	All ages	426	Tracheal, bronchus, and lung cancer	160	Occupational exposure to polycyclic aromatic hydrocarbons	2	Percent	2021	0.0058527434444347	0.0073326943443658	0.0045927320122247
1	All Population	1	Deaths	10	Cambodia	3	Both	22	All ages	426	Tracheal, bronchus, and lung cancer	160	Occupational exposure to polycyclic aromatic hydrocarbons	2	Percent	2021	0.0047176334829791	0.0055809307613151	0.0039074680724765
1	All Population	1	Deaths	10	Cambodia	1	Male	22	All ages	426	Tracheal, bronchus, and lung cancer	160	Occupational exposure to polycyclic aromatic hydrocarbons	3	Rate	2021	0.11130924007000001	0.16148510286	0.07299558437
1	All Population	1	Deaths	10	Cambodia	2	Female	22	All ages	426	Tracheal, bronchus, and lung cancer	160	Occupational exposure to polycyclic aromatic hydrocarbons	3	Rate	2021	0.057132002200000004	0.08496554793	0.03618880753
1	All Population	1	Deaths	10	Cambodia	3	Both	22	All ages	426	Tracheal, bronchus, and lung cancer	160	Occupational exposure to polycyclic aromatic hydrocarbons	3	Rate	2021	0.08373121558	0.11897468263000001	0.057864977709999994
1	All Population	1	Deaths	10	Cambodia	1	Male	27	Age-standardized	426	Tracheal, bronchus, and lung cancer	160	Occupational exposure to polycyclic aromatic hydrocarbons	2	Percent	2021	0.0034000226256373	0.0042970673097311	0.0026031566265872
1	All Population	1	Deaths	10	Cambodia	2	Female	27	Age-standardized	426	Tracheal, bronchus, and lung cancer	160	Occupational exposure to polycyclic aromatic hydrocarbons	2	Percent	2021	0.0051471636229904	0.0064694226791898	0.0040135671988743
1	All Population	1	Deaths	10	Cambodia	3	Both	27	Age-standardized	426	Tracheal, bronchus, and lung cancer	160	Occupational exposure to polycyclic aromatic hydrocarbons	2	Percent	2021	0.0040139355615083	0.0047755656620758	0.0032889303699433
1	All Population	1	Deaths	10	Cambodia	1	Male	27	Age-standardized	426	Tracheal, bronchus, and lung cancer	160	Occupational exposure to polycyclic aromatic hydrocarbons	3	Rate	2021	0.15606229524	0.22598108648	0.10366550262
1	All Population	1	Deaths	10	Cambodia	2	Female	27	Age-standardized	426	Tracheal, bronchus, and lung cancer	160	Occupational exposure to polycyclic aromatic hydrocarbons	3	Rate	2021	0.0621414977	0.09161052743	0.039138385850000006
1	All Population	1	Deaths	10	Cambodia	3	Both	27	Age-standardized	426	Tracheal, bronchus, and lung cancer	160	Occupational exposure to polycyclic aromatic hydrocarbons	3	Rate	2021	0.10164907467999999	0.14296546298	0.07066788217
1	All Population	1	Deaths	10	Cambodia	1	Male	30	80-84 years	426	Tracheal, bronchus, and lung cancer	160	Occupational exposure to polycyclic aromatic hydrocarbons	1	Number	2021	0.0527803442845051	0.1000035608299115	0.0222873342015589
1	All Population	1	Deaths	10	Cambodia	2	Female	30	80-84 years	426	Tracheal, bronchus, and lung cancer	160	Occupational exposure to polycyclic aromatic hydrocarbons	1	Number	2021	0.0397885903964068	0.0730623733957831	0.0186414275554335
1	All Population	1	Deaths	10	Cambodia	3	Both	30	80-84 years	426	Tracheal, bronchus, and lung cancer	160	Occupational exposure to polycyclic aromatic hydrocarbons	1	Number	2021	0.0925689346809119	0.1448224967650438	0.0515634715986181
1	All Population	1	Deaths	10	Cambodia	1	Male	30	80-84 years	426	Tracheal, bronchus, and lung cancer	160	Occupational exposure to polycyclic aromatic hydrocarbons	2	Percent	2021	0.0004306074270644	0.0006675433760221	0.0002416950914294
1	All Population	1	Deaths	10	Cambodia	2	Female	30	80-84 years	426	Tracheal, bronchus, and lung cancer	160	Occupational exposure to polycyclic aromatic hydrocarbons	2	Percent	2021	0.0007024200597012	0.001070530388405	0.0003719886882752
1	All Population	1	Deaths	10	Cambodia	3	Both	30	80-84 years	426	Tracheal, bronchus, and lung cancer	160	Occupational exposure to polycyclic aromatic hydrocarbons	2	Percent	2021	0.0005171473749323	0.0007125294750337	0.0003461533390186
1	All Population	1	Deaths	10	Cambodia	1	Male	30	80-84 years	426	Tracheal, bronchus, and lung cancer	160	Occupational exposure to polycyclic aromatic hydrocarbons	3	Rate	2021	0.18364528668	0.34795496025	0.07754712354
1	All Population	1	Deaths	10	Cambodia	2	Female	30	80-84 years	426	Tracheal, bronchus, and lung cancer	160	Occupational exposure to polycyclic aromatic hydrocarbons	3	Rate	2021	0.07461493026	0.13701274263	0.03495798175
1	All Population	1	Deaths	10	Cambodia	3	Both	30	80-84 years	426	Tracheal, bronchus, and lung cancer	160	Occupational exposure to polycyclic aromatic hydrocarbons	3	Rate	2021	0.11279868543	0.17647159181	0.06283200549000001
1	All Population	1	Deaths	10	Cambodia	1	Male	31	85-89 years	426	Tracheal, bronchus, and lung cancer	160	Occupational exposure to polycyclic aromatic hydrocarbons	1	Number	2021	0.0064474439633571	0.0128688342428492	0.0026358968950267
1	All Population	1	Deaths	10	Cambodia	2	Female	31	85-89 years	426	Tracheal, bronchus, and lung cancer	160	Occupational exposure to polycyclic aromatic hydrocarbons	1	Number	2021	0.0054026029350844	0.0100473087039099	0.0021564217227846
1	All Population	1	Deaths	10	Cambodia	3	Both	31	85-89 years	426	Tracheal, bronchus, and lung cancer	160	Occupational exposure to polycyclic aromatic hydrocarbons	1	Number	2021	0.0118500468984415	0.0192725667989458	0.0065895824257758
1	All Population	1	Deaths	10	Cambodia	1	Male	31	85-89 years	426	Tracheal, bronchus, and lung cancer	160	Occupational exposure to polycyclic aromatic hydrocarbons	2	Percent	2021	0.0001287083727042	0.0001996482045439	7.18619911411e-05
1	All Population	1	Deaths	10	Cambodia	2	Female	31	85-89 years	426	Tracheal, bronchus, and lung cancer	160	Occupational exposure to polycyclic aromatic hydrocarbons	2	Percent	2021	0.0002095138725384	0.0003221510345449	0.0001103867886348
1	All Population	1	Deaths	10	Cambodia	3	Both	31	85-89 years	426	Tracheal, bronchus, and lung cancer	160	Occupational exposure to polycyclic aromatic hydrocarbons	2	Percent	2021	0.0001568662072696	0.0002154490935201	0.0001030476365945
1	All Population	1	Deaths	10	Cambodia	1	Male	31	85-89 years	426	Tracheal, bronchus, and lung cancer	160	Occupational exposure to polycyclic aromatic hydrocarbons	3	Rate	2021	0.06207121612000001	0.12389160667	0.02537646341
1	All Population	1	Deaths	10	Cambodia	2	Female	31	85-89 years	426	Tracheal, bronchus, and lung cancer	160	Occupational exposure to polycyclic aromatic hydrocarbons	3	Rate	2021	0.02519021358	0.04684665062	0.01005454675
1	All Population	1	Deaths	10	Cambodia	3	Both	31	85-89 years	426	Tracheal, bronchus, and lung cancer	160	Occupational exposure to polycyclic aromatic hydrocarbons	3	Rate	2021	0.03722402912	0.060540063160000004	0.02069956433
1	All Population	1	Deaths	10	Cambodia	1	Male	32	90-94 years	426	Tracheal, bronchus, and lung cancer	160	Occupational exposure to polycyclic aromatic hydrocarbons	1	Number	2021	0.0002321591199356	0.0004225522666045	9.93027112424e-05
1	All Population	1	Deaths	10	Cambodia	2	Female	32	90-94 years	426	Tracheal, bronchus, and lung cancer	160	Occupational exposure to polycyclic aromatic hydrocarbons	1	Number	2021	0.0002603964710806	0.0004896252364255	0.000109822990146
1	All Population	1	Deaths	10	Cambodia	3	Both	32	90-94 years	426	Tracheal, bronchus, and lung cancer	160	Occupational exposure to polycyclic aromatic hydrocarbons	1	Number	2021	0.0004925555910163	0.000748978664893	0.0002720918516867
1	All Population	1	Deaths	10	Cambodia	1	Male	32	90-94 years	426	Tracheal, bronchus, and lung cancer	160	Occupational exposure to polycyclic aromatic hydrocarbons	2	Percent	2021	2.22547915528e-05	3.44718294373e-05	1.26091312239e-05
1	All Population	1	Deaths	10	Cambodia	2	Female	32	90-94 years	426	Tracheal, bronchus, and lung cancer	160	Occupational exposure to polycyclic aromatic hydrocarbons	2	Percent	2021	3.91579734199e-05	6.08937804994e-05	2.09599730867e-05
1	All Population	1	Deaths	10	Cambodia	3	Both	32	90-94 years	426	Tracheal, bronchus, and lung cancer	160	Occupational exposure to polycyclic aromatic hydrocarbons	2	Percent	2021	2.87987954595e-05	3.99849284086e-05	1.88525738975e-05
1	All Population	1	Deaths	10	Cambodia	1	Male	32	90-94 years	426	Tracheal, bronchus, and lung cancer	160	Occupational exposure to polycyclic aromatic hydrocarbons	3	Rate	2021	0.00985974076	0.017945690900000002	0.00421736174
1	All Population	1	Deaths	10	Cambodia	2	Female	32	90-94 years	426	Tracheal, bronchus, and lung cancer	160	Occupational exposure to polycyclic aromatic hydrocarbons	3	Rate	2021	0.0044432837999999995	0.00835473642	0.0018739682300000001
1	All Population	1	Deaths	10	Cambodia	3	Both	32	90-94 years	426	Tracheal, bronchus, and lung cancer	160	Occupational exposure to polycyclic aromatic hydrocarbons	3	Rate	2021	0.0059957579999999995	0.00911713297	0.0033121071499999997
1	All Population	1	Deaths	10	Cambodia	1	Male	235	95+ years	426	Tracheal, bronchus, and lung cancer	160	Occupational exposure to polycyclic aromatic hydrocarbons	1	Number	2021	3.2119703435e-06	5.7427187277e-06	1.3959384879e-06
1	All Population	1	Deaths	10	Cambodia	2	Female	235	95+ years	426	Tracheal, bronchus, and lung cancer	160	Occupational exposure to polycyclic aromatic hydrocarbons	1	Number	2021	7.1021230615e-06	1.52839699051e-05	2.9076188351e-06
1	All Population	1	Deaths	10	Cambodia	3	Both	235	95+ years	426	Tracheal, bronchus, and lung cancer	160	Occupational exposure to polycyclic aromatic hydrocarbons	1	Number	2021	1.0314093405e-05	1.82603397496e-05	5.4155765457e-06
1	All Population	1	Deaths	10	Cambodia	1	Male	235	95+ years	426	Tracheal, bronchus, and lung cancer	160	Occupational exposure to polycyclic aromatic hydrocarbons	2	Percent	2021	2.360070684e-06	3.657543026e-06	1.3401826396e-06
1	All Population	1	Deaths	10	Cambodia	2	Female	235	95+ years	426	Tracheal, bronchus, and lung cancer	160	Occupational exposure to polycyclic aromatic hydrocarbons	2	Percent	2021	5.006904508e-06	7.9173740792e-06	2.6685747357e-06
1	All Population	1	Deaths	10	Cambodia	3	Both	235	95+ years	426	Tracheal, bronchus, and lung cancer	160	Occupational exposure to polycyclic aromatic hydrocarbons	2	Percent	2021	3.6893750697e-06	5.1992001301e-06	2.3985738592e-06
1	All Population	1	Deaths	10	Cambodia	1	Male	235	95+ years	426	Tracheal, bronchus, and lung cancer	160	Occupational exposure to polycyclic aromatic hydrocarbons	3	Rate	2021	0.0008804295	0.0015741300400000002	0.00038263910000000003
1	All Population	1	Deaths	10	Cambodia	2	Female	235	95+ years	426	Tracheal, bronchus, and lung cancer	160	Occupational exposure to polycyclic aromatic hydrocarbons	3	Rate	2021	0.00057540922	0.00123829693	0.00023557331999999998
1	All Population	1	Deaths	10	Cambodia	3	Both	235	95+ years	426	Tracheal, bronchus, and lung cancer	160	Occupational exposure to polycyclic aromatic hydrocarbons	3	Rate	2021	0.00064499688	0.0011419192799999999	0.00033866573
1	All Population	1	Deaths	11	Indonesia	2	Female	10	25-29 years	426	Tracheal, bronchus, and lung cancer	160	Occupational exposure to polycyclic aromatic hydrocarbons	1	Number	2021	0.2935961813079341	0.4996547369789004	0.1297811262767632
1	All Population	1	Deaths	11	Indonesia	3	Both	10	25-29 years	426	Tracheal, bronchus, and lung cancer	160	Occupational exposure to polycyclic aromatic hydrocarbons	1	Number	2021	0.6416149088752967	0.998962442219968	0.3867705842438003
1	All Population	1	Deaths	11	Indonesia	1	Male	10	25-29 years	426	Tracheal, bronchus, and lung cancer	160	Occupational exposure to polycyclic aromatic hydrocarbons	2	Percent	2021	0.0041676937330848	0.006369057121301	0.0021913434641805
1	All Population	1	Deaths	11	Indonesia	2	Female	10	25-29 years	426	Tracheal, bronchus, and lung cancer	160	Occupational exposure to polycyclic aromatic hydrocarbons	2	Percent	2021	0.0039985740502994	0.0060258896843578	0.0020251324269566
1	All Population	1	Deaths	11	Indonesia	3	Both	10	25-29 years	426	Tracheal, bronchus, and lung cancer	160	Occupational exposure to polycyclic aromatic hydrocarbons	2	Percent	2021	0.0040856712084892	0.00554390791307	0.0027150614925934
1	All Population	1	Deaths	11	Indonesia	1	Male	10	25-29 years	426	Tracheal, bronchus, and lung cancer	160	Occupational exposure to polycyclic aromatic hydrocarbons	3	Rate	2021	0.00292563235	0.00512448705	0.0014187823499999998
1	All Population	1	Deaths	11	Indonesia	2	Female	10	25-29 years	426	Tracheal, bronchus, and lung cancer	160	Occupational exposure to polycyclic aromatic hydrocarbons	3	Rate	2021	0.00258906242	0.00440617892	0.00114446801
1	All Population	1	Deaths	11	Indonesia	3	Both	10	25-29 years	426	Tracheal, bronchus, and lung cancer	160	Occupational exposure to polycyclic aromatic hydrocarbons	3	Rate	2021	0.00276137168	0.0042993181	0.00166457687
1	All Population	1	Deaths	11	Indonesia	1	Male	11	30-34 years	426	Tracheal, bronchus, and lung cancer	160	Occupational exposure to polycyclic aromatic hydrocarbons	1	Number	2021	0.6675325502214878	1.2245563982898549	0.283667465927682
1	All Population	1	Deaths	11	Indonesia	2	Female	11	30-34 years	426	Tracheal, bronchus, and lung cancer	160	Occupational exposure to polycyclic aromatic hydrocarbons	1	Number	2021	0.5267730881502075	0.929124971838862	0.2377500019234696
1	All Population	1	Deaths	11	Indonesia	3	Both	11	30-34 years	426	Tracheal, bronchus, and lung cancer	160	Occupational exposure to polycyclic aromatic hydrocarbons	1	Number	2021	1.1943056383716943	1.8828793630618952	0.63854633164622
1	All Population	1	Deaths	11	Indonesia	1	Male	11	30-34 years	426	Tracheal, bronchus, and lung cancer	160	Occupational exposure to polycyclic aromatic hydrocarbons	2	Percent	2021	0.0041258300028791	0.0062466487809112	0.0022462103823636
1	All Population	1	Deaths	11	Indonesia	2	Female	11	30-34 years	426	Tracheal, bronchus, and lung cancer	160	Occupational exposure to polycyclic aromatic hydrocarbons	2	Percent	2021	0.0039972726348836	0.0060861230844563	0.0020133310395349
1	All Population	1	Deaths	11	Indonesia	3	Both	11	30-34 years	426	Tracheal, bronchus, and lung cancer	160	Occupational exposure to polycyclic aromatic hydrocarbons	2	Percent	2021	0.0040584606330577	0.0055403496752931	0.002696755336214
1	All Population	1	Deaths	11	Indonesia	1	Male	11	30-34 years	426	Tracheal, bronchus, and lung cancer	160	Occupational exposure to polycyclic aromatic hydrocarbons	3	Rate	2021	0.00579030395	0.010622034459999999	0.0024605853999999996
1	All Population	1	Deaths	11	Indonesia	2	Female	11	30-34 years	426	Tracheal, bronchus, and lung cancer	160	Occupational exposure to polycyclic aromatic hydrocarbons	3	Rate	2021	0.00473321888	0.008348474810000001	0.00213625719
1	All Population	1	Deaths	11	Indonesia	3	Both	11	30-34 years	426	Tracheal, bronchus, and lung cancer	160	Occupational exposure to polycyclic aromatic hydrocarbons	3	Rate	2021	0.0052710731	0.00831009621	0.002818227
1	All Population	1	Deaths	11	Indonesia	1	Male	12	35-39 years	426	Tracheal, bronchus, and lung cancer	160	Occupational exposure to polycyclic aromatic hydrocarbons	1	Number	2021	1.6390103067114714	2.8511904603374134	0.7356758393368117
1	All Population	1	Deaths	11	Indonesia	2	Female	12	35-39 years	426	Tracheal, bronchus, and lung cancer	160	Occupational exposure to polycyclic aromatic hydrocarbons	1	Number	2021	1.315431807964837	2.35258354480243	0.6227947937081235
1	All Population	1	Deaths	11	Indonesia	3	Both	12	35-39 years	426	Tracheal, bronchus, and lung cancer	160	Occupational exposure to polycyclic aromatic hydrocarbons	1	Number	2021	2.9544421146763096	4.554254724710717	1.6628350611755147
1	All Population	1	Deaths	11	Indonesia	1	Male	12	35-39 years	426	Tracheal, bronchus, and lung cancer	160	Occupational exposure to polycyclic aromatic hydrocarbons	2	Percent	2021	0.0055723186156884	0.008497440184096	0.0030642453623293
1	All Population	1	Deaths	11	Indonesia	2	Female	12	35-39 years	426	Tracheal, bronchus, and lung cancer	160	Occupational exposure to polycyclic aromatic hydrocarbons	2	Percent	2021	0.0053860287860427	0.008499745630114	0.0027673916950437
1	All Population	1	Deaths	11	Indonesia	3	Both	12	35-39 years	426	Tracheal, bronchus, and lung cancer	160	Occupational exposure to polycyclic aromatic hydrocarbons	2	Percent	2021	0.0054824198722466	0.0075502818410605	0.0037198257487827
1	All Population	1	Deaths	11	Indonesia	1	Male	12	35-39 years	426	Tracheal, bronchus, and lung cancer	160	Occupational exposure to polycyclic aromatic hydrocarbons	3	Rate	2021	0.01496787223	0.026037819500000003	0.006718384819999999
1	All Population	1	Deaths	11	Indonesia	2	Female	12	35-39 years	426	Tracheal, bronchus, and lung cancer	160	Occupational exposure to polycyclic aromatic hydrocarbons	3	Rate	2021	0.0123082665	0.02201271481	0.0058273825
1	All Population	1	Deaths	11	Indonesia	3	Both	12	35-39 years	426	Tracheal, bronchus, and lung cancer	160	Occupational exposure to polycyclic aromatic hydrocarbons	3	Rate	2021	0.013654220799999998	0.02104789912	0.007684942259999999
1	All Population	1	Deaths	11	Indonesia	1	Male	13	40-44 years	426	Tracheal, bronchus, and lung cancer	160	Occupational exposure to polycyclic aromatic hydrocarbons	1	Number	2021	4.758907792664703	8.278968453466103	2.158251468387541
1	All Population	1	Deaths	11	Indonesia	2	Female	13	40-44 years	426	Tracheal, bronchus, and lung cancer	160	Occupational exposure to polycyclic aromatic hydrocarbons	1	Number	2021	3.719967997542961	6.690499845382844	1.7689339567535387
1	All Population	1	Deaths	11	Indonesia	3	Both	13	40-44 years	426	Tracheal, bronchus, and lung cancer	160	Occupational exposure to polycyclic aromatic hydrocarbons	1	Number	2021	8.47887579020766	12.88771220763084	4.902565270259782
1	All Population	1	Deaths	11	Indonesia	1	Male	13	40-44 years	426	Tracheal, bronchus, and lung cancer	160	Occupational exposure to polycyclic aromatic hydrocarbons	2	Percent	2021	0.0073569221180311	0.0114228004404092	0.0038152803112712
1	All Population	1	Deaths	11	Indonesia	2	Female	13	40-44 years	426	Tracheal, bronchus, and lung cancer	160	Occupational exposure to polycyclic aromatic hydrocarbons	2	Percent	2021	0.0071746188763789	0.0108368477859038	0.0036289916846565
1	All Population	1	Deaths	11	Indonesia	3	Both	13	40-44 years	426	Tracheal, bronchus, and lung cancer	160	Occupational exposure to polycyclic aromatic hydrocarbons	2	Percent	2021	0.0072690842248229	0.0098615084240098	0.004887735480695
1	All Population	1	Deaths	11	Indonesia	1	Male	13	40-44 years	426	Tracheal, bronchus, and lung cancer	160	Occupational exposure to polycyclic aromatic hydrocarbons	3	Rate	2021	0.04568609776	0.07947911129	0.02071947847
1	All Population	1	Deaths	11	Indonesia	2	Female	13	40-44 years	426	Tracheal, bronchus, and lung cancer	160	Occupational exposure to polycyclic aromatic hydrocarbons	3	Rate	2021	0.03615827322	0.06503198994	0.01719412569
1	All Population	1	Deaths	11	Indonesia	3	Both	13	40-44 years	426	Tracheal, bronchus, and lung cancer	160	Occupational exposure to polycyclic aromatic hydrocarbons	3	Rate	2021	0.04095175675	0.06224580575	0.02367868871
1	All Population	1	Deaths	11	Indonesia	1	Male	14	45-49 years	426	Tracheal, bronchus, and lung cancer	160	Occupational exposure to polycyclic aromatic hydrocarbons	1	Number	2021	10.380949792731167	18.25889170991394	4.411305320610036
1	All Population	1	Deaths	11	Indonesia	2	Female	14	45-49 years	426	Tracheal, bronchus, and lung cancer	160	Occupational exposure to polycyclic aromatic hydrocarbons	1	Number	2021	6.702973863289782	12.138658997123814	2.985438341165496
1	All Population	1	Deaths	11	Indonesia	3	Both	14	45-49 years	426	Tracheal, bronchus, and lung cancer	160	Occupational exposure to polycyclic aromatic hydrocarbons	1	Number	2021	17.083923656020936	25.981221373051717	9.684973717830442
1	All Population	1	Deaths	11	Indonesia	1	Male	14	45-49 years	426	Tracheal, bronchus, and lung cancer	160	Occupational exposure to polycyclic aromatic hydrocarbons	2	Percent	2021	0.0074125322794315	0.0113945250070918	0.0036317345533906
1	All Population	1	Deaths	11	Indonesia	2	Female	14	45-49 years	426	Tracheal, bronchus, and lung cancer	160	Occupational exposure to polycyclic aromatic hydrocarbons	2	Percent	2021	0.0071979245469009	0.0108018604925043	0.0035862938521094
1	All Population	1	Deaths	11	Indonesia	3	Both	14	45-49 years	426	Tracheal, bronchus, and lung cancer	160	Occupational exposure to polycyclic aromatic hydrocarbons	2	Percent	2021	0.0073198136325351	0.010101554430503	0.0048483010023781
1	All Population	1	Deaths	11	Indonesia	1	Male	14	45-49 years	426	Tracheal, bronchus, and lung cancer	160	Occupational exposure to polycyclic aromatic hydrocarbons	3	Rate	2021	0.11038629344	0.1941567408	0.046907812220000004
1	All Population	1	Deaths	11	Indonesia	2	Female	14	45-49 years	426	Tracheal, bronchus, and lung cancer	160	Occupational exposure to polycyclic aromatic hydrocarbons	3	Rate	2021	0.07161716086	0.12969411963	0.03189757596
1	All Population	1	Deaths	11	Indonesia	3	Both	14	45-49 years	426	Tracheal, bronchus, and lung cancer	160	Occupational exposure to polycyclic aromatic hydrocarbons	3	Rate	2021	0.09104795768	0.13846568222	0.05161560628
1	All Population	1	Deaths	11	Indonesia	1	Male	15	50-54 years	426	Tracheal, bronchus, and lung cancer	160	Occupational exposure to polycyclic aromatic hydrocarbons	1	Number	2021	22.41928576509843	38.94814126807122	9.66749136530128
1	All Population	1	Deaths	11	Indonesia	2	Female	15	50-54 years	426	Tracheal, bronchus, and lung cancer	160	Occupational exposure to polycyclic aromatic hydrocarbons	1	Number	2021	11.78608296260799	20.135887697246897	4.7185554031048405
1	All Population	1	Deaths	11	Indonesia	3	Both	15	50-54 years	426	Tracheal, bronchus, and lung cancer	160	Occupational exposure to polycyclic aromatic hydrocarbons	1	Number	2021	34.20536872770639	54.34710913712175	19.552069131719712
1	All Population	1	Deaths	11	Indonesia	1	Male	15	50-54 years	426	Tracheal, bronchus, and lung cancer	160	Occupational exposure to polycyclic aromatic hydrocarbons	2	Percent	2021	0.0080836007343664	0.0123783423354546	0.0042459203869351
1	All Population	1	Deaths	11	Indonesia	2	Female	15	50-54 years	426	Tracheal, bronchus, and lung cancer	160	Occupational exposure to polycyclic aromatic hydrocarbons	2	Percent	2021	0.0079419246816053	0.0123210357065825	0.0042247293279125
1	All Population	1	Deaths	11	Indonesia	3	Both	15	50-54 years	426	Tracheal, bronchus, and lung cancer	160	Occupational exposure to polycyclic aromatic hydrocarbons	2	Percent	2021	0.0080385580677322	0.0108365942025902	0.0050451153943581
1	All Population	1	Deaths	11	Indonesia	1	Male	15	50-54 years	426	Tracheal, bronchus, and lung cancer	160	Occupational exposure to polycyclic aromatic hydrocarbons	3	Rate	2021	0.27317986928	0.47458461663999996	0.11779875840000001
1	All Population	1	Deaths	11	Indonesia	2	Female	15	50-54 years	426	Tracheal, bronchus, and lung cancer	160	Occupational exposure to polycyclic aromatic hydrocarbons	3	Rate	2021	0.14378877352	0.24565537209000002	0.05756579996
1	All Population	1	Deaths	11	Indonesia	3	Both	15	50-54 years	426	Tracheal, bronchus, and lung cancer	160	Occupational exposure to polycyclic aromatic hydrocarbons	3	Rate	2021	0.20852369079000002	0.33131231155999996	0.11919385084
1	All Population	1	Deaths	11	Indonesia	1	Male	16	55-59 years	426	Tracheal, bronchus, and lung cancer	160	Occupational exposure to polycyclic aromatic hydrocarbons	1	Number	2021	29.69065487914528	49.89954416325466	14.78304419572439
1	All Population	1	Deaths	11	Indonesia	2	Female	16	55-59 years	426	Tracheal, bronchus, and lung cancer	160	Occupational exposure to polycyclic aromatic hydrocarbons	1	Number	2021	13.49860259165755	25.01380970905114	5.155319161538616
1	All Population	1	Deaths	11	Indonesia	3	Both	16	55-59 years	426	Tracheal, bronchus, and lung cancer	160	Occupational exposure to polycyclic aromatic hydrocarbons	1	Number	2021	43.18925747080282	66.89459064541728	24.33430145086215
1	All Population	1	Deaths	11	Indonesia	1	Male	16	55-59 years	426	Tracheal, bronchus, and lung cancer	160	Occupational exposure to polycyclic aromatic hydrocarbons	2	Percent	2021	0.0066643431759237	0.0101227819787698	0.0034552937446494
1	All Population	1	Deaths	11	Indonesia	2	Female	16	55-59 years	426	Tracheal, bronchus, and lung cancer	160	Occupational exposure to polycyclic aromatic hydrocarbons	2	Percent	2021	0.0066522617999857	0.0103515521561212	0.003250480989494
1	All Population	1	Deaths	11	Indonesia	3	Both	16	55-59 years	426	Tracheal, bronchus, and lung cancer	160	Occupational exposure to polycyclic aromatic hydrocarbons	2	Percent	2021	0.0066598460386024	0.0092627640492657	0.0041780434266318
1	All Population	1	Deaths	11	Indonesia	1	Male	16	55-59 years	426	Tracheal, bronchus, and lung cancer	160	Occupational exposure to polycyclic aromatic hydrocarbons	3	Rate	2021	0.43558299171	0.73206174873	0.21687775644
1	All Population	1	Deaths	11	Indonesia	2	Female	16	55-59 years	426	Tracheal, bronchus, and lung cancer	160	Occupational exposure to polycyclic aromatic hydrocarbons	3	Rate	2021	0.19656134467	0.36424126411999996	0.07506973109
1	All Population	1	Deaths	11	Indonesia	3	Both	16	55-59 years	426	Tracheal, bronchus, and lung cancer	160	Occupational exposure to polycyclic aromatic hydrocarbons	3	Rate	2021	0.31562612013999997	0.48886416067000005	0.17783452651999998
1	All Population	1	Deaths	11	Indonesia	1	Male	17	60-64 years	426	Tracheal, bronchus, and lung cancer	160	Occupational exposure to polycyclic aromatic hydrocarbons	1	Number	2021	41.30360344417964	69.51695020994853	19.76247018497313
1	All Population	1	Deaths	11	Indonesia	2	Female	17	60-64 years	426	Tracheal, bronchus, and lung cancer	160	Occupational exposure to polycyclic aromatic hydrocarbons	1	Number	2021	17.125336141570642	31.456206532240863	6.352293164279312
1	All Population	1	Deaths	11	Indonesia	3	Both	17	60-64 years	426	Tracheal, bronchus, and lung cancer	160	Occupational exposure to polycyclic aromatic hydrocarbons	1	Number	2021	58.42893958575035	90.87836973319152	31.84936968831067
1	All Population	1	Deaths	11	Indonesia	1	Male	17	60-64 years	426	Tracheal, bronchus, and lung cancer	160	Occupational exposure to polycyclic aromatic hydrocarbons	2	Percent	2021	0.0066122244117426	0.0100506456799938	0.0034599677640113
1	All Population	1	Deaths	11	Indonesia	2	Female	17	60-64 years	426	Tracheal, bronchus, and lung cancer	160	Occupational exposure to polycyclic aromatic hydrocarbons	2	Percent	2021	0.0067043058040003	0.0105004637697781	0.0035100012419818
1	All Population	1	Deaths	11	Indonesia	3	Both	17	60-64 years	426	Tracheal, bronchus, and lung cancer	160	Occupational exposure to polycyclic aromatic hydrocarbons	2	Percent	2021	0.0066490973969661	0.0092412247430387	0.004124207882819
1	All Population	1	Deaths	11	Indonesia	1	Male	17	60-64 years	426	Tracheal, bronchus, and lung cancer	160	Occupational exposure to polycyclic aromatic hydrocarbons	3	Rate	2021	0.774096539	1.30286043038	0.37038075366
1	All Population	1	Deaths	11	Indonesia	2	Female	17	60-64 years	426	Tracheal, bronchus, and lung cancer	160	Occupational exposure to polycyclic aromatic hydrocarbons	3	Rate	2021	0.31803594205999997	0.5841756445199999	0.11796892767999999
1	All Population	1	Deaths	11	Indonesia	3	Both	17	60-64 years	426	Tracheal, bronchus, and lung cancer	160	Occupational exposure to polycyclic aromatic hydrocarbons	3	Rate	2021	0.54502398315	0.8477116203899999	0.29709028525000003
1	All Population	1	Deaths	11	Indonesia	1	Male	18	65-69 years	426	Tracheal, bronchus, and lung cancer	160	Occupational exposure to polycyclic aromatic hydrocarbons	1	Number	2021	30.694716729429768	50.05261215007801	15.184537938572308
1	All Population	1	Deaths	11	Indonesia	2	Female	18	65-69 years	426	Tracheal, bronchus, and lung cancer	160	Occupational exposure to polycyclic aromatic hydrocarbons	1	Number	2021	11.160207503573336	19.86787725776984	4.260221153565995
1	All Population	1	Deaths	11	Indonesia	3	Both	18	65-69 years	426	Tracheal, bronchus, and lung cancer	160	Occupational exposure to polycyclic aromatic hydrocarbons	1	Number	2021	41.85492423300315	63.3133890329189	23.641999413128172
1	All Population	1	Deaths	11	Indonesia	1	Male	18	65-69 years	426	Tracheal, bronchus, and lung cancer	160	Occupational exposure to polycyclic aromatic hydrocarbons	2	Percent	2021	0.0042526522094715	0.0066169215522685	0.0022930491562241
1	All Population	1	Deaths	11	Indonesia	2	Female	18	65-69 years	426	Tracheal, bronchus, and lung cancer	160	Occupational exposure to polycyclic aromatic hydrocarbons	2	Percent	2021	0.0042622686971495	0.0066371135038105	0.0019975303279578
1	All Population	1	Deaths	11	Indonesia	3	Both	18	65-69 years	426	Tracheal, bronchus, and lung cancer	160	Occupational exposure to polycyclic aromatic hydrocarbons	2	Percent	2021	0.004254679695002	0.0060534170297031	0.002651040835543
1	All Population	1	Deaths	11	Indonesia	1	Male	18	65-69 years	426	Tracheal, bronchus, and lung cancer	160	Occupational exposure to polycyclic aromatic hydrocarbons	3	Rate	2021	0.7965686343799999	1.29893171059	0.39405891104999996
1	All Population	1	Deaths	11	Indonesia	2	Female	18	65-69 years	426	Tracheal, bronchus, and lung cancer	160	Occupational exposure to polycyclic aromatic hydrocarbons	3	Rate	2021	0.28067826418	0.49967541373999996	0.10714419764
1	All Population	1	Deaths	11	Indonesia	3	Both	18	65-69 years	426	Tracheal, bronchus, and lung cancer	160	Occupational exposure to polycyclic aromatic hydrocarbons	3	Rate	2021	0.53457813599	0.8086492596200001	0.30195959517
1	All Population	1	Deaths	11	Indonesia	1	Male	19	70-74 years	426	Tracheal, bronchus, and lung cancer	160	Occupational exposure to polycyclic aromatic hydrocarbons	1	Number	2021	15.415139333987376	24.908475701130957	6.976199022591432
1	All Population	1	Deaths	11	Indonesia	2	Female	19	70-74 years	426	Tracheal, bronchus, and lung cancer	160	Occupational exposure to polycyclic aromatic hydrocarbons	1	Number	2021	6.452647316105016	11.627343312760647	2.6573787556411768
1	All Population	1	Deaths	11	Indonesia	3	Both	19	70-74 years	426	Tracheal, bronchus, and lung cancer	160	Occupational exposure to polycyclic aromatic hydrocarbons	1	Number	2021	21.867786650092395	34.051132449621136	11.462955070511494
1	All Population	1	Deaths	11	Indonesia	1	Male	19	70-74 years	426	Tracheal, bronchus, and lung cancer	160	Occupational exposure to polycyclic aromatic hydrocarbons	2	Percent	2021	0.0026939285182113	0.0041694500229127	0.0013203445758396
1	All Population	1	Deaths	11	Indonesia	2	Female	19	70-74 years	426	Tracheal, bronchus, and lung cancer	160	Occupational exposure to polycyclic aromatic hydrocarbons	2	Percent	2021	0.0029447493533696	0.0044890845545443	0.0015513657225199
1	All Population	1	Deaths	11	Indonesia	3	Both	19	70-74 years	426	Tracheal, bronchus, and lung cancer	160	Occupational exposure to polycyclic aromatic hydrocarbons	2	Percent	2021	0.0027603617915332	0.0039251470581116	0.0016688753843238
1	All Population	1	Deaths	11	Indonesia	1	Male	19	70-74 years	426	Tracheal, bronchus, and lung cancer	160	Occupational exposure to polycyclic aromatic hydrocarbons	3	Rate	2021	0.6688550642500001	1.08076610626	0.30269373143
1	All Population	1	Deaths	11	Indonesia	2	Female	19	70-74 years	426	Tracheal, bronchus, and lung cancer	160	Occupational exposure to polycyclic aromatic hydrocarbons	3	Rate	2021	0.25782157015999996	0.46458139781	0.10617805836
1	All Population	1	Deaths	11	Indonesia	3	Both	19	70-74 years	426	Tracheal, bronchus, and lung cancer	160	Occupational exposure to polycyclic aromatic hydrocarbons	3	Rate	2021	0.45487170975	0.70829741868	0.23844086533
1	All Population	1	Deaths	11	Indonesia	1	Male	20	75-79 years	426	Tracheal, bronchus, and lung cancer	160	Occupational exposure to polycyclic aromatic hydrocarbons	1	Number	2021	4.597147436821035	7.700309630181298	2.163665731104245
1	All Population	1	Deaths	11	Indonesia	2	Female	20	75-79 years	426	Tracheal, bronchus, and lung cancer	160	Occupational exposure to polycyclic aromatic hydrocarbons	1	Number	2021	2.572557809958281	4.714221225288639	0.982065658815762
1	All Population	1	Deaths	11	Indonesia	3	Both	20	75-79 years	426	Tracheal, bronchus, and lung cancer	160	Occupational exposure to polycyclic aromatic hydrocarbons	1	Number	2021	7.169705246779323	10.974364017152247	3.742603724087469
1	All Population	1	Deaths	11	Indonesia	1	Male	20	75-79 years	426	Tracheal, bronchus, and lung cancer	160	Occupational exposure to polycyclic aromatic hydrocarbons	2	Percent	2021	0.0012939421982081	0.001970036868532	0.0006803782342861
1	All Population	1	Deaths	11	Indonesia	2	Female	20	75-79 years	426	Tracheal, bronchus, and lung cancer	160	Occupational exposure to polycyclic aromatic hydrocarbons	2	Percent	2021	0.001576760795057	0.002398234048135	0.000755462806984
1	All Population	1	Deaths	11	Indonesia	3	Both	20	75-79 years	426	Tracheal, bronchus, and lung cancer	160	Occupational exposure to polycyclic aromatic hydrocarbons	2	Percent	2021	0.0013812234131161	0.0018742944727844	0.000849286949821
1	All Population	1	Deaths	11	Indonesia	1	Male	20	75-79 years	426	Tracheal, bronchus, and lung cancer	160	Occupational exposure to polycyclic aromatic hydrocarbons	3	Rate	2021	0.37294131458	0.6246838144	0.17552631347
1	All Population	1	Deaths	11	Indonesia	2	Female	20	75-79 years	426	Tracheal, bronchus, and lung cancer	160	Occupational exposure to polycyclic aromatic hydrocarbons	3	Rate	2021	0.1722233164	0.31559983241	0.06574569638
1	All Population	1	Deaths	11	Indonesia	3	Both	20	75-79 years	426	Tracheal, bronchus, and lung cancer	160	Occupational exposure to polycyclic aromatic hydrocarbons	3	Rate	2021	0.26297267824	0.40252113556999997	0.13727238304
1	All Population	1	Deaths	11	Indonesia	1	Male	22	All ages	426	Tracheal, bronchus, and lung cancer	160	Occupational exposure to polycyclic aromatic hydrocarbons	1	Number	2021	162.87376514491694	228.32011120987133	107.68132708057529
1	All Population	1	Deaths	11	Indonesia	2	Female	22	All ages	426	Tracheal, bronchus, and lung cancer	160	Occupational exposure to polycyclic aromatic hydrocarbons	1	Number	2021	75.78499247166437	116.35785175397451	39.679062327416986
1	All Population	1	Deaths	11	Indonesia	3	Both	22	All ages	426	Tracheal, bronchus, and lung cancer	160	Occupational exposure to polycyclic aromatic hydrocarbons	1	Number	2021	238.6587576165812	322.168397965347	158.40841086451982
1	All Population	1	Deaths	11	Indonesia	1	Male	22	All ages	426	Tracheal, bronchus, and lung cancer	160	Occupational exposure to polycyclic aromatic hydrocarbons	2	Percent	2021	0.0045840931853516	0.0055966729576537	0.0036169168171374
1	All Population	1	Deaths	11	Indonesia	2	Female	22	All ages	426	Tracheal, bronchus, and lung cancer	160	Occupational exposure to polycyclic aromatic hydrocarbons	2	Percent	2021	0.0046835483648198	0.005636897076384	0.0036876002650396
1	All Population	1	Deaths	11	Indonesia	3	Both	22	All ages	426	Tracheal, bronchus, and lung cancer	160	Occupational exposure to polycyclic aromatic hydrocarbons	2	Percent	2021	0.0046177582079354	0.0054121353298272	0.0038848965988853
1	All Population	1	Deaths	11	Indonesia	1	Male	22	All ages	426	Tracheal, bronchus, and lung cancer	160	Occupational exposure to polycyclic aromatic hydrocarbons	3	Rate	2021	0.11535087464	0.16170145329	0.07626234495
1	All Population	1	Deaths	11	Indonesia	2	Female	22	All ages	426	Tracheal, bronchus, and lung cancer	160	Occupational exposure to polycyclic aromatic hydrocarbons	3	Rate	2021	0.05503005909	0.08449139136	0.02881231591
1	All Population	1	Deaths	11	Indonesia	3	Both	22	All ages	426	Tracheal, bronchus, and lung cancer	160	Occupational exposure to polycyclic aromatic hydrocarbons	3	Rate	2021	0.08556709298	0.11550807327999998	0.056794677710000005
1	All Population	1	Deaths	11	Indonesia	1	Male	27	Age-standardized	426	Tracheal, bronchus, and lung cancer	160	Occupational exposure to polycyclic aromatic hydrocarbons	2	Percent	2021	0.0035826859694735	0.0043843213625295	0.0028366594778004
1	All Population	1	Deaths	11	Indonesia	2	Female	27	Age-standardized	426	Tracheal, bronchus, and lung cancer	160	Occupational exposure to polycyclic aromatic hydrocarbons	2	Percent	2021	0.0038593798598965	0.0046605219139963	0.003040004741047
1	All Population	1	Deaths	11	Indonesia	3	Both	27	Age-standardized	426	Tracheal, bronchus, and lung cancer	160	Occupational exposure to polycyclic aromatic hydrocarbons	2	Percent	2021	0.0037400656759146	0.0044099012787932	0.0031561514147839
1	All Population	1	Deaths	11	Indonesia	1	Male	27	Age-standardized	426	Tracheal, bronchus, and lung cancer	160	Occupational exposure to polycyclic aromatic hydrocarbons	3	Rate	2021	0.11819563135000001	0.16706628092	0.07883352886
1	All Population	1	Deaths	11	Indonesia	2	Female	27	Age-standardized	426	Tracheal, bronchus, and lung cancer	160	Occupational exposure to polycyclic aromatic hydrocarbons	3	Rate	2021	0.052754775729999995	0.08092774433	0.027833985639999996
1	All Population	1	Deaths	11	Indonesia	3	Both	27	Age-standardized	426	Tracheal, bronchus, and lung cancer	160	Occupational exposure to polycyclic aromatic hydrocarbons	3	Rate	2021	0.08488287115000001	0.11439280231	0.05694873891
1	All Population	1	Deaths	11	Indonesia	1	Male	30	80-84 years	426	Tracheal, bronchus, and lung cancer	160	Occupational exposure to polycyclic aromatic hydrocarbons	1	Number	2021	0.8514605321703784	1.4247673118529285	0.4126507036835266
1	All Population	1	Deaths	11	Indonesia	2	Female	30	80-84 years	426	Tracheal, bronchus, and lung cancer	160	Occupational exposure to polycyclic aromatic hydrocarbons	1	Number	2021	0.5480438294721804	0.9539145710959328	0.2193032310265214
1	All Population	1	Deaths	11	Indonesia	3	Both	30	80-84 years	426	Tracheal, bronchus, and lung cancer	160	Occupational exposure to polycyclic aromatic hydrocarbons	1	Number	2021	1.399504361642559	2.0903158799019104	0.7494266689204485
1	All Population	1	Deaths	11	Indonesia	1	Male	30	80-84 years	426	Tracheal, bronchus, and lung cancer	160	Occupational exposure to polycyclic aromatic hydrocarbons	2	Percent	2021	0.0004582111781996	0.0007026499745903	0.0002617643660505
1	All Population	1	Deaths	11	Indonesia	2	Female	30	80-84 years	426	Tracheal, bronchus, and lung cancer	160	Occupational exposure to polycyclic aromatic hydrocarbons	2	Percent	2021	0.0005388896195368	0.0008278593030176	0.0002879963108139
1	All Population	1	Deaths	11	Indonesia	3	Both	30	80-84 years	426	Tracheal, bronchus, and lung cancer	160	Occupational exposure to polycyclic aromatic hydrocarbons	2	Percent	2021	0.0004863542115393	0.0006593052068554	0.000328285172452
1	All Population	1	Deaths	11	Indonesia	1	Male	30	80-84 years	426	Tracheal, bronchus, and lung cancer	160	Occupational exposure to polycyclic aromatic hydrocarbons	3	Rate	2021	0.14409036201	0.24110951710999998	0.06983176205
1	All Population	1	Deaths	11	Indonesia	2	Female	30	80-84 years	426	Tracheal, bronchus, and lung cancer	160	Occupational exposure to polycyclic aromatic hydrocarbons	3	Rate	2021	0.06895127485	0.12001526565	0.02759129206
1	All Population	1	Deaths	11	Indonesia	3	Both	30	80-84 years	426	Tracheal, bronchus, and lung cancer	160	Occupational exposure to polycyclic aromatic hydrocarbons	3	Rate	2021	0.10099263584000001	0.15084376744	0.0540809852
1	All Population	1	Deaths	11	Indonesia	1	Male	31	85-89 years	426	Tracheal, bronchus, and lung cancer	160	Occupational exposure to polycyclic aromatic hydrocarbons	1	Number	2021	0.1025769735039351	0.1745773431114875	0.0491457468986928
1	All Population	1	Deaths	11	Indonesia	2	Female	31	85-89 years	426	Tracheal, bronchus, and lung cancer	160	Occupational exposure to polycyclic aromatic hydrocarbons	1	Number	2021	0.0782724425484493	0.1356163093529602	0.0339883204222728
1	All Population	1	Deaths	11	Indonesia	3	Both	31	85-89 years	426	Tracheal, bronchus, and lung cancer	160	Occupational exposure to polycyclic aromatic hydrocarbons	1	Number	2021	0.1808494160523842	0.2753187926838411	0.0961130818570545
1	All Population	1	Deaths	11	Indonesia	1	Male	31	85-89 years	426	Tracheal, bronchus, and lung cancer	160	Occupational exposure to polycyclic aromatic hydrocarbons	2	Percent	2021	0.000133881764514	0.0002060600855467	7.63515085972e-05
1	All Population	1	Deaths	11	Indonesia	2	Female	31	85-89 years	426	Tracheal, bronchus, and lung cancer	160	Occupational exposure to polycyclic aromatic hydrocarbons	2	Percent	2021	0.0001584695813157	0.0002453877471973	8.33098011818e-05
1	All Population	1	Deaths	11	Indonesia	3	Both	31	85-89 years	426	Tracheal, bronchus, and lung cancer	160	Occupational exposure to polycyclic aromatic hydrocarbons	2	Percent	2021	0.0001432876939595	0.0001946794921395	9.73838553961e-05
1	All Population	1	Deaths	11	Indonesia	1	Male	31	85-89 years	426	Tracheal, bronchus, and lung cancer	160	Occupational exposure to polycyclic aromatic hydrocarbons	3	Rate	2021	0.047968871010000004	0.08163896601	0.02298240934
1	All Population	1	Deaths	11	Indonesia	2	Female	31	85-89 years	426	Tracheal, bronchus, and lung cancer	160	Occupational exposure to polycyclic aromatic hydrocarbons	3	Rate	2021	0.024108018840000002	0.04177000786	0.01046844895
1	All Population	1	Deaths	11	Indonesia	3	Both	31	85-89 years	426	Tracheal, bronchus, and lung cancer	160	Occupational exposure to polycyclic aromatic hydrocarbons	3	Rate	2021	0.03358301087	0.051125595040000006	0.01784781363
1	All Population	1	Deaths	11	Indonesia	1	Male	32	90-94 years	426	Tracheal, bronchus, and lung cancer	160	Occupational exposure to polycyclic aromatic hydrocarbons	1	Number	2021	0.0046835892928259	0.0076900196449319	0.0021585630698703
1	All Population	1	Deaths	11	Indonesia	2	Female	32	90-94 years	426	Tracheal, bronchus, and lung cancer	160	Occupational exposure to polycyclic aromatic hydrocarbons	1	Number	2021	0.0043633528220362	0.0078282906081281	0.0019232489030169
1	All Population	1	Deaths	11	Indonesia	3	Both	32	90-94 years	426	Tracheal, bronchus, and lung cancer	160	Occupational exposure to polycyclic aromatic hydrocarbons	1	Number	2021	0.0090469421148621	0.0138076073441551	0.0047867310819397
1	All Population	1	Deaths	11	Indonesia	1	Male	32	90-94 years	426	Tracheal, bronchus, and lung cancer	160	Occupational exposure to polycyclic aromatic hydrocarbons	2	Percent	2021	2.35064472565e-05	3.56114449181e-05	1.33581063069e-05
1	All Population	1	Deaths	11	Indonesia	2	Female	32	90-94 years	426	Tracheal, bronchus, and lung cancer	160	Occupational exposure to polycyclic aromatic hydrocarbons	2	Percent	2021	2.76048845906e-05	4.24562470814e-05	1.44487496418e-05
1	All Population	1	Deaths	11	Indonesia	3	Both	32	90-94 years	426	Tracheal, bronchus, and lung cancer	160	Occupational exposure to polycyclic aromatic hydrocarbons	2	Percent	2021	2.52899934389e-05	3.45323600201e-05	1.71457568247e-05
1	All Population	1	Deaths	11	Indonesia	1	Male	32	90-94 years	426	Tracheal, bronchus, and lung cancer	160	Occupational exposure to polycyclic aromatic hydrocarbons	3	Rate	2021	0.00831118135	0.013646189670000001	0.00383044029
1	All Population	1	Deaths	11	Indonesia	2	Female	32	90-94 years	426	Tracheal, bronchus, and lung cancer	160	Occupational exposure to polycyclic aromatic hydrocarbons	3	Rate	2021	0.00436391094	0.00782929192	0.0019234949
1	All Population	1	Deaths	11	Indonesia	3	Both	32	90-94 years	426	Tracheal, bronchus, and lung cancer	160	Occupational exposure to polycyclic aromatic hydrocarbons	3	Rate	2021	0.005786706789999999	0.00883177699	0.0030617427300000002
1	All Population	1	Deaths	11	Indonesia	1	Male	235	95+ years	426	Tracheal, bronchus, and lung cancer	160	Occupational exposure to polycyclic aromatic hydrocarbons	1	Number	2021	7.72913921768e-05	0.0001341686423765	3.42277380166e-05
1	All Population	1	Deaths	11	Indonesia	2	Female	235	95+ years	426	Tracheal, bronchus, and lung cancer	160	Occupational exposure to polycyclic aromatic hydrocarbons	1	Number	2021	0.0001355830931292	0.0002394783709322	6.31171456135e-05
1	All Population	1	Deaths	11	Indonesia	3	Both	235	95+ years	426	Tracheal, bronchus, and lung cancer	160	Occupational exposure to polycyclic aromatic hydrocarbons	1	Number	2021	0.000212874485306	0.0003350805996026	0.0001141417266952
1	All Population	1	Deaths	11	Indonesia	1	Male	235	95+ years	426	Tracheal, bronchus, and lung cancer	160	Occupational exposure to polycyclic aromatic hydrocarbons	2	Percent	2021	2.5393653341e-06	3.884542643e-06	1.4382736859e-06
1	All Population	1	Deaths	11	Indonesia	2	Female	235	95+ years	426	Tracheal, bronchus, and lung cancer	160	Occupational exposure to polycyclic aromatic hydrocarbons	2	Percent	2021	3.6136027471e-06	5.6578908519e-06	1.9459678973e-06
1	All Population	1	Deaths	11	Indonesia	3	Both	235	95+ years	426	Tracheal, bronchus, and lung cancer	160	Occupational exposure to polycyclic aromatic hydrocarbons	2	Percent	2021	3.1295316313e-06	4.3935115279e-06	2.0795992851e-06
1	All Population	1	Deaths	11	Indonesia	1	Male	235	95+ years	426	Tracheal, bronchus, and lung cancer	160	Occupational exposure to polycyclic aromatic hydrocarbons	3	Rate	2021	0.00080656555	0.00140010163	0.00035717967000000004
1	All Population	1	Deaths	11	Indonesia	2	Female	235	95+ years	426	Tracheal, bronchus, and lung cancer	160	Occupational exposure to polycyclic aromatic hydrocarbons	3	Rate	2021	0.00062025546	0.00109554786	0.00028874363000000003
1	All Population	1	Deaths	11	Indonesia	3	Both	235	95+ years	426	Tracheal, bronchus, and lung cancer	160	Occupational exposure to polycyclic aromatic hydrocarbons	3	Rate	2021	0.00067703835	0.00106570976	0.00036302296
1	All Population	1	Deaths	11	Indonesia	1	Male	10	25-29 years	426	Tracheal, bronchus, and lung cancer	160	Occupational exposure to polycyclic aromatic hydrocarbons	1	Number	2021	0.3480187275673626	0.6095835858171489	0.1687713175955238
1	All Population	1	Deaths	12	Lao People's Democratic Republic	1	Male	10	25-29 years	426	Tracheal, bronchus, and lung cancer	160	Occupational exposure to polycyclic aromatic hydrocarbons	1	Number	2021	0.0089043768732888	0.0166153376830974	0.003789436388822
1	All Population	1	Deaths	12	Lao People's Democratic Republic	2	Female	10	25-29 years	426	Tracheal, bronchus, and lung cancer	160	Occupational exposure to polycyclic aromatic hydrocarbons	1	Number	2021	0.0102980680913121	0.023158963198907	0.0034680207296155
1	All Population	1	Deaths	12	Lao People's Democratic Republic	3	Both	10	25-29 years	426	Tracheal, bronchus, and lung cancer	160	Occupational exposure to polycyclic aromatic hydrocarbons	1	Number	2021	0.0192024449646009	0.0341560662658165	0.0096915561557151
1	All Population	1	Deaths	12	Lao People's Democratic Republic	1	Male	10	25-29 years	426	Tracheal, bronchus, and lung cancer	160	Occupational exposure to polycyclic aromatic hydrocarbons	2	Percent	2021	0.0034400189281086	0.0053491318694156	0.0017616249335901
1	All Population	1	Deaths	12	Lao People's Democratic Republic	2	Female	10	25-29 years	426	Tracheal, bronchus, and lung cancer	160	Occupational exposure to polycyclic aromatic hydrocarbons	2	Percent	2021	0.0048056893407148	0.0074387668629234	0.0023655512281379
1	All Population	1	Deaths	12	Lao People's Democratic Republic	3	Both	10	25-29 years	426	Tracheal, bronchus, and lung cancer	160	Occupational exposure to polycyclic aromatic hydrocarbons	2	Percent	2021	0.0040532206238303	0.0055637162239629	0.0026932524747197
1	All Population	1	Deaths	12	Lao People's Democratic Republic	1	Male	10	25-29 years	426	Tracheal, bronchus, and lung cancer	160	Occupational exposure to polycyclic aromatic hydrocarbons	3	Rate	2021	0.00263114845	0.00490965517	0.00111973806
1	All Population	1	Deaths	12	Lao People's Democratic Republic	2	Female	10	25-29 years	426	Tracheal, bronchus, and lung cancer	160	Occupational exposure to polycyclic aromatic hydrocarbons	3	Rate	2021	0.00308799292	0.0069444787	0.00103992549
1	All Population	1	Deaths	12	Lao People's Democratic Republic	3	Both	10	25-29 years	426	Tracheal, bronchus, and lung cancer	160	Occupational exposure to polycyclic aromatic hydrocarbons	3	Rate	2021	0.00285789323	0.00508343551	0.00144239095
1	All Population	1	Deaths	12	Lao People's Democratic Republic	1	Male	11	30-34 years	426	Tracheal, bronchus, and lung cancer	160	Occupational exposure to polycyclic aromatic hydrocarbons	1	Number	2021	0.0185983239444297	0.0348776517800054	0.0080956465666096
1	All Population	1	Deaths	12	Lao People's Democratic Republic	2	Female	11	30-34 years	426	Tracheal, bronchus, and lung cancer	160	Occupational exposure to polycyclic aromatic hydrocarbons	1	Number	2021	0.0186129557260328	0.0393903417272698	0.0066959614521225
1	All Population	1	Deaths	12	Lao People's Democratic Republic	3	Both	11	30-34 years	426	Tracheal, bronchus, and lung cancer	160	Occupational exposure to polycyclic aromatic hydrocarbons	1	Number	2021	0.0372112796704626	0.0634880321606386	0.0198898026797494
1	All Population	1	Deaths	12	Lao People's Democratic Republic	1	Male	11	30-34 years	426	Tracheal, bronchus, and lung cancer	160	Occupational exposure to polycyclic aromatic hydrocarbons	2	Percent	2021	0.0038410776972194	0.0059374909876567	0.0020484546959482
1	All Population	1	Deaths	12	Lao People's Democratic Republic	2	Female	11	30-34 years	426	Tracheal, bronchus, and lung cancer	160	Occupational exposure to polycyclic aromatic hydrocarbons	2	Percent	2021	0.00542937662313	0.0083476444169317	0.0027317399558557
1	All Population	1	Deaths	12	Lao People's Democratic Republic	3	Both	11	30-34 years	426	Tracheal, bronchus, and lung cancer	160	Occupational exposure to polycyclic aromatic hydrocarbons	2	Percent	2021	0.0044952006415781	0.0061890845088985	0.0028695028276407
1	All Population	1	Deaths	12	Lao People's Democratic Republic	1	Male	11	30-34 years	426	Tracheal, bronchus, and lung cancer	160	Occupational exposure to polycyclic aromatic hydrocarbons	3	Rate	2021	0.00584726378	0.01096544132	0.00254524983
1	All Population	1	Deaths	12	Lao People's Democratic Republic	2	Female	11	30-34 years	426	Tracheal, bronchus, and lung cancer	160	Occupational exposure to polycyclic aromatic hydrocarbons	3	Rate	2021	0.0060218929899999996	0.01274404917	0.0021663600300000003
1	All Population	1	Deaths	12	Lao People's Democratic Republic	3	Both	11	30-34 years	426	Tracheal, bronchus, and lung cancer	160	Occupational exposure to polycyclic aromatic hydrocarbons	3	Rate	2021	0.00593332806	0.01012314885	0.0031714234399999996
1	All Population	1	Deaths	12	Lao People's Democratic Republic	1	Male	12	35-39 years	426	Tracheal, bronchus, and lung cancer	160	Occupational exposure to polycyclic aromatic hydrocarbons	1	Number	2021	0.0332132930317751	0.0630620032053897	0.0144927756062503
1	All Population	1	Deaths	12	Lao People's Democratic Republic	2	Female	12	35-39 years	426	Tracheal, bronchus, and lung cancer	160	Occupational exposure to polycyclic aromatic hydrocarbons	1	Number	2021	0.0308108865909914	0.0657215901012036	0.0117395496286994
1	All Population	1	Deaths	12	Lao People's Democratic Republic	3	Both	12	35-39 years	426	Tracheal, bronchus, and lung cancer	160	Occupational exposure to polycyclic aromatic hydrocarbons	1	Number	2021	0.0640241796227666	0.11734027649906	0.033203734931005
1	All Population	1	Deaths	12	Lao People's Democratic Republic	1	Male	12	35-39 years	426	Tracheal, bronchus, and lung cancer	160	Occupational exposure to polycyclic aromatic hydrocarbons	2	Percent	2021	0.0041511924552061	0.0061683126797276	0.0022168877802972
1	All Population	1	Deaths	12	Lao People's Democratic Republic	2	Female	12	35-39 years	426	Tracheal, bronchus, and lung cancer	160	Occupational exposure to polycyclic aromatic hydrocarbons	2	Percent	2021	0.0058082837655532	0.0090599170522391	0.0030346750827444
1	All Population	1	Deaths	12	Lao People's Democratic Republic	3	Both	12	35-39 years	426	Tracheal, bronchus, and lung cancer	160	Occupational exposure to polycyclic aromatic hydrocarbons	2	Percent	2021	0.0048098059337928	0.0065658167070082	0.0031980630069174
1	All Population	1	Deaths	12	Lao People's Democratic Republic	1	Male	12	35-39 years	426	Tracheal, bronchus, and lung cancer	160	Occupational exposure to polycyclic aromatic hydrocarbons	3	Rate	2021	0.012373244180000001	0.02349305031	0.00539912291
1	All Population	1	Deaths	12	Lao People's Democratic Republic	2	Female	12	35-39 years	426	Tracheal, bronchus, and lung cancer	160	Occupational exposure to polycyclic aromatic hydrocarbons	3	Rate	2021	0.01176333305	0.025091941139999997	0.00448205967
1	All Population	1	Deaths	12	Lao People's Democratic Republic	3	Both	12	35-39 years	426	Tracheal, bronchus, and lung cancer	160	Occupational exposure to polycyclic aromatic hydrocarbons	3	Rate	2021	0.01207202916	0.02212500415	0.006260704299999999
1	All Population	1	Deaths	12	Lao People's Democratic Republic	1	Male	13	40-44 years	426	Tracheal, bronchus, and lung cancer	160	Occupational exposure to polycyclic aromatic hydrocarbons	1	Number	2021	0.1011056850411675	0.1944255637956338	0.0391306214874559
1	All Population	1	Deaths	12	Lao People's Democratic Republic	2	Female	13	40-44 years	426	Tracheal, bronchus, and lung cancer	160	Occupational exposure to polycyclic aromatic hydrocarbons	1	Number	2021	0.085860765004162	0.1810346258921724	0.0336628446185714
1	All Population	1	Deaths	12	Lao People's Democratic Republic	3	Both	13	40-44 years	426	Tracheal, bronchus, and lung cancer	160	Occupational exposure to polycyclic aromatic hydrocarbons	1	Number	2021	0.1869664500453295	0.326591429647921	0.0950182384699642
1	All Population	1	Deaths	12	Lao People's Democratic Republic	1	Male	13	40-44 years	426	Tracheal, bronchus, and lung cancer	160	Occupational exposure to polycyclic aromatic hydrocarbons	2	Percent	2021	0.0065349147706804	0.0099077347535687	0.0033415101745143
1	All Population	1	Deaths	12	Lao People's Democratic Republic	2	Female	13	40-44 years	426	Tracheal, bronchus, and lung cancer	160	Occupational exposure to polycyclic aromatic hydrocarbons	2	Percent	2021	0.0091591119871554	0.0139862885573182	0.0048115200347404
1	All Population	1	Deaths	12	Lao People's Democratic Republic	3	Both	13	40-44 years	426	Tracheal, bronchus, and lung cancer	160	Occupational exposure to polycyclic aromatic hydrocarbons	2	Percent	2021	0.0075376283226237	0.010585070183723	0.0049926474481525
1	All Population	1	Deaths	12	Lao People's Democratic Republic	1	Male	13	40-44 years	426	Tracheal, bronchus, and lung cancer	160	Occupational exposure to polycyclic aromatic hydrocarbons	3	Rate	2021	0.0461610119	0.08876732066	0.01786555408
1	All Population	1	Deaths	12	Lao People's Democratic Republic	2	Female	13	40-44 years	426	Tracheal, bronchus, and lung cancer	160	Occupational exposure to polycyclic aromatic hydrocarbons	3	Rate	2021	0.04011544594	0.08458211091	0.015727789330000002
1	All Population	1	Deaths	12	Lao People's Democratic Republic	3	Both	13	40-44 years	426	Tracheal, bronchus, and lung cancer	160	Occupational exposure to polycyclic aromatic hydrocarbons	3	Rate	2021	0.043173088049999996	0.07541438877	0.021940999439999997
1	All Population	1	Deaths	12	Lao People's Democratic Republic	1	Male	14	45-49 years	426	Tracheal, bronchus, and lung cancer	160	Occupational exposure to polycyclic aromatic hydrocarbons	1	Number	2021	0.1658673339064911	0.3180960755646657	0.0685358902871052
1	All Population	1	Deaths	12	Lao People's Democratic Republic	2	Female	14	45-49 years	426	Tracheal, bronchus, and lung cancer	160	Occupational exposure to polycyclic aromatic hydrocarbons	1	Number	2021	0.121152743305527	0.2508598369807727	0.0484345831463327
1	All Population	1	Deaths	12	Lao People's Democratic Republic	3	Both	14	45-49 years	426	Tracheal, bronchus, and lung cancer	160	Occupational exposure to polycyclic aromatic hydrocarbons	1	Number	2021	0.2870200772120182	0.4911502449169543	0.1570085973300501
1	All Population	1	Deaths	12	Lao People's Democratic Republic	1	Male	14	45-49 years	426	Tracheal, bronchus, and lung cancer	160	Occupational exposure to polycyclic aromatic hydrocarbons	2	Percent	2021	0.0056100364690697	0.0086516499493144	0.0027462572910337
1	All Population	1	Deaths	12	Lao People's Democratic Republic	2	Female	14	45-49 years	426	Tracheal, bronchus, and lung cancer	160	Occupational exposure to polycyclic aromatic hydrocarbons	2	Percent	2021	0.0080261941522073	0.0122444057202506	0.0040076869005376
1	All Population	1	Deaths	12	Lao People's Democratic Republic	3	Both	14	45-49 years	426	Tracheal, bronchus, and lung cancer	160	Occupational exposure to polycyclic aromatic hydrocarbons	2	Percent	2021	0.0064393723050221	0.0089353019912964	0.0043048590876336
1	All Population	1	Deaths	12	Lao People's Democratic Republic	1	Male	14	45-49 years	426	Tracheal, bronchus, and lung cancer	160	Occupational exposure to polycyclic aromatic hydrocarbons	3	Rate	2021	0.09187381821	0.17619322823	0.037961989120000005
1	All Population	1	Deaths	12	Lao People's Democratic Republic	2	Female	14	45-49 years	426	Tracheal, bronchus, and lung cancer	160	Occupational exposure to polycyclic aromatic hydrocarbons	3	Rate	2021	0.06698213043000001	0.13869373372	0.026778193189999997
1	All Population	1	Deaths	12	Lao People's Democratic Republic	3	Both	14	45-49 years	426	Tracheal, bronchus, and lung cancer	160	Occupational exposure to polycyclic aromatic hydrocarbons	3	Rate	2021	0.0794164368	0.13589781859	0.04344317466
1	All Population	1	Deaths	12	Lao People's Democratic Republic	1	Male	15	50-54 years	426	Tracheal, bronchus, and lung cancer	160	Occupational exposure to polycyclic aromatic hydrocarbons	1	Number	2021	0.3499403944649226	0.6319841429894026	0.1552326616518464
1	All Population	1	Deaths	12	Lao People's Democratic Republic	2	Female	15	50-54 years	426	Tracheal, bronchus, and lung cancer	160	Occupational exposure to polycyclic aromatic hydrocarbons	1	Number	2021	0.2383455367921493	0.4860026291216363	0.1004624384446608
1	All Population	1	Deaths	12	Lao People's Democratic Republic	3	Both	15	50-54 years	426	Tracheal, bronchus, and lung cancer	160	Occupational exposure to polycyclic aromatic hydrocarbons	1	Number	2021	0.5882859312570717	0.9261724080940276	0.3382613045658644
1	All Population	1	Deaths	12	Lao People's Democratic Republic	1	Male	15	50-54 years	426	Tracheal, bronchus, and lung cancer	160	Occupational exposure to polycyclic aromatic hydrocarbons	2	Percent	2021	0.0065606119418792	0.0100751806570334	0.0034903778916329
1	All Population	1	Deaths	12	Lao People's Democratic Republic	2	Female	15	50-54 years	426	Tracheal, bronchus, and lung cancer	160	Occupational exposure to polycyclic aromatic hydrocarbons	2	Percent	2021	0.0096981895172112	0.0148300002361644	0.0053442132388612
1	All Population	1	Deaths	12	Lao People's Democratic Republic	3	Both	15	50-54 years	426	Tracheal, bronchus, and lung cancer	160	Occupational exposure to polycyclic aromatic hydrocarbons	2	Percent	2021	0.0075398698994344	0.0103495284236736	0.0049524221076949
1	All Population	1	Deaths	12	Lao People's Democratic Republic	1	Male	15	50-54 years	426	Tracheal, bronchus, and lung cancer	160	Occupational exposure to polycyclic aromatic hydrocarbons	3	Rate	2021	0.23343699303	0.42158173309999997	0.10355205152
1	All Population	1	Deaths	12	Lao People's Democratic Republic	2	Female	15	50-54 years	426	Tracheal, bronchus, and lung cancer	160	Occupational exposure to polycyclic aromatic hydrocarbons	3	Rate	2021	0.15298332434	0.3119433191	0.06448233943000001
1	All Population	1	Deaths	12	Lao People's Democratic Republic	3	Both	15	50-54 years	426	Tracheal, bronchus, and lung cancer	160	Occupational exposure to polycyclic aromatic hydrocarbons	3	Rate	2021	0.19243504538	0.30296157006999996	0.11064913511999999
1	All Population	1	Deaths	12	Lao People's Democratic Republic	1	Male	16	55-59 years	426	Tracheal, bronchus, and lung cancer	160	Occupational exposure to polycyclic aromatic hydrocarbons	1	Number	2021	0.4856559382703138	0.8708250716432776	0.2238381072121166
1	All Population	1	Deaths	12	Lao People's Democratic Republic	2	Female	16	55-59 years	426	Tracheal, bronchus, and lung cancer	160	Occupational exposure to polycyclic aromatic hydrocarbons	1	Number	2021	0.2594301577946701	0.5169350820801244	0.0987720036105803
1	All Population	1	Deaths	12	Lao People's Democratic Republic	3	Both	16	55-59 years	426	Tracheal, bronchus, and lung cancer	160	Occupational exposure to polycyclic aromatic hydrocarbons	1	Number	2021	0.745086096064984	1.2484093156959817	0.4189148801588619
1	All Population	1	Deaths	12	Lao People's Democratic Republic	1	Male	16	55-59 years	426	Tracheal, bronchus, and lung cancer	160	Occupational exposure to polycyclic aromatic hydrocarbons	2	Percent	2021	0.0055330213851864	0.0084634032725762	0.0029019713255884
1	All Population	1	Deaths	12	Lao People's Democratic Republic	2	Female	16	55-59 years	426	Tracheal, bronchus, and lung cancer	160	Occupational exposure to polycyclic aromatic hydrocarbons	2	Percent	2021	0.0077477945938713	0.0120141990321083	0.0037101432185376
1	All Population	1	Deaths	12	Lao People's Democratic Republic	3	Both	16	55-59 years	426	Tracheal, bronchus, and lung cancer	160	Occupational exposure to polycyclic aromatic hydrocarbons	2	Percent	2021	0.0061408846721827	0.0085183885594277	0.0038949848408099
1	All Population	1	Deaths	12	Lao People's Democratic Republic	1	Male	16	55-59 years	426	Tracheal, bronchus, and lung cancer	160	Occupational exposure to polycyclic aromatic hydrocarbons	3	Rate	2021	0.393677265	0.70589898215	0.18144527207
1	All Population	1	Deaths	12	Lao People's Democratic Republic	2	Female	16	55-59 years	426	Tracheal, bronchus, and lung cancer	160	Occupational exposure to polycyclic aromatic hydrocarbons	3	Rate	2021	0.20359250583	0.40567414985	0.07751311525
1	All Population	1	Deaths	12	Lao People's Democratic Republic	3	Both	16	55-59 years	426	Tracheal, bronchus, and lung cancer	160	Occupational exposure to polycyclic aromatic hydrocarbons	3	Rate	2021	0.29709542517	0.49779038744	0.16703800418
1	All Population	1	Deaths	12	Lao People's Democratic Republic	1	Male	17	60-64 years	426	Tracheal, bronchus, and lung cancer	160	Occupational exposure to polycyclic aromatic hydrocarbons	1	Number	2021	0.6357050297780089	1.0947243671649776	0.2974515980585538
1	All Population	1	Deaths	12	Lao People's Democratic Republic	2	Female	17	60-64 years	426	Tracheal, bronchus, and lung cancer	160	Occupational exposure to polycyclic aromatic hydrocarbons	1	Number	2021	0.3511010546459299	0.7538693383871051	0.1504813918359467
1	All Population	1	Deaths	12	Lao People's Democratic Republic	3	Both	17	60-64 years	426	Tracheal, bronchus, and lung cancer	160	Occupational exposure to polycyclic aromatic hydrocarbons	1	Number	2021	0.9868060844239396	1.5587040288157017	0.5623549028129535
1	All Population	1	Deaths	12	Lao People's Democratic Republic	1	Male	17	60-64 years	426	Tracheal, bronchus, and lung cancer	160	Occupational exposure to polycyclic aromatic hydrocarbons	2	Percent	2021	0.0055256034268441	0.0084790606039395	0.0028659469270659
1	All Population	1	Deaths	12	Lao People's Democratic Republic	2	Female	17	60-64 years	426	Tracheal, bronchus, and lung cancer	160	Occupational exposure to polycyclic aromatic hydrocarbons	2	Percent	2021	0.0083090522339992	0.0127471761004767	0.0043542957259298
1	All Population	1	Deaths	12	Lao People's Democratic Republic	3	Both	17	60-64 years	426	Tracheal, bronchus, and lung cancer	160	Occupational exposure to polycyclic aromatic hydrocarbons	2	Percent	2021	0.0062721863076771	0.0086664683679857	0.0039103511050508
1	All Population	1	Deaths	12	Lao People's Democratic Republic	1	Male	17	60-64 years	426	Tracheal, bronchus, and lung cancer	160	Occupational exposure to polycyclic aromatic hydrocarbons	3	Rate	2021	0.65760844769	1.13244344156	0.30770038697
1	All Population	1	Deaths	12	Lao People's Democratic Republic	2	Female	17	60-64 years	426	Tracheal, bronchus, and lung cancer	160	Occupational exposure to polycyclic aromatic hydrocarbons	3	Rate	2021	0.3564144961	0.7652781352	0.15275872496999998
1	All Population	1	Deaths	12	Lao People's Democratic Republic	3	Both	17	60-64 years	426	Tracheal, bronchus, and lung cancer	160	Occupational exposure to polycyclic aromatic hydrocarbons	3	Rate	2021	0.50559178036	0.79860466755	0.28812349356
1	All Population	1	Deaths	12	Lao People's Democratic Republic	1	Male	18	65-69 years	426	Tracheal, bronchus, and lung cancer	160	Occupational exposure to polycyclic aromatic hydrocarbons	1	Number	2021	0.438798056754984	0.7952928669388345	0.2298046319166974
1	All Population	1	Deaths	12	Lao People's Democratic Republic	2	Female	18	65-69 years	426	Tracheal, bronchus, and lung cancer	160	Occupational exposure to polycyclic aromatic hydrocarbons	1	Number	2021	0.1978499917925153	0.420246643352565	0.0793036748856534
1	All Population	1	Deaths	12	Lao People's Democratic Republic	3	Both	18	65-69 years	426	Tracheal, bronchus, and lung cancer	160	Occupational exposure to polycyclic aromatic hydrocarbons	1	Number	2021	0.6366480485474987	1.0716325578127008	0.3700703895459763
1	All Population	1	Deaths	12	Lao People's Democratic Republic	1	Male	18	65-69 years	426	Tracheal, bronchus, and lung cancer	160	Occupational exposure to polycyclic aromatic hydrocarbons	2	Percent	2021	0.0033611806027074	0.0051882956283724	0.0017715662103785
1	All Population	1	Deaths	12	Lao People's Democratic Republic	2	Female	18	65-69 years	426	Tracheal, bronchus, and lung cancer	160	Occupational exposure to polycyclic aromatic hydrocarbons	2	Percent	2021	0.004803220941458	0.0076895147731691	0.0023125470338509
1	All Population	1	Deaths	12	Lao People's Democratic Republic	3	Both	18	65-69 years	426	Tracheal, bronchus, and lung cancer	160	Occupational exposure to polycyclic aromatic hydrocarbons	2	Percent	2021	0.0037076700687422	0.0052905255504262	0.0023441335698676
1	All Population	1	Deaths	12	Lao People's Democratic Republic	1	Male	18	65-69 years	426	Tracheal, bronchus, and lung cancer	160	Occupational exposure to polycyclic aromatic hydrocarbons	3	Rate	2021	0.66234715796	1.20046103682	0.34688039861
1	All Population	1	Deaths	12	Lao People's Democratic Republic	2	Female	18	65-69 years	426	Tracheal, bronchus, and lung cancer	160	Occupational exposure to polycyclic aromatic hydrocarbons	3	Rate	2021	0.28967354895	0.61528603319	0.11610906193
1	All Population	1	Deaths	12	Lao People's Democratic Republic	3	Both	18	65-69 years	426	Tracheal, bronchus, and lung cancer	160	Occupational exposure to polycyclic aromatic hydrocarbons	3	Rate	2021	0.47316846640000004	0.7964569043799999	0.2750430777
1	All Population	1	Deaths	12	Lao People's Democratic Republic	1	Male	19	70-74 years	426	Tracheal, bronchus, and lung cancer	160	Occupational exposure to polycyclic aromatic hydrocarbons	1	Number	2021	0.2334855755082595	0.4105899112339489	0.0967732194795506
1	All Population	1	Deaths	12	Lao People's Democratic Republic	2	Female	19	70-74 years	426	Tracheal, bronchus, and lung cancer	160	Occupational exposure to polycyclic aromatic hydrocarbons	1	Number	2021	0.1286164715376611	0.2638880637881007	0.0513965299440885
1	All Population	1	Deaths	12	Lao People's Democratic Republic	3	Both	19	70-74 years	426	Tracheal, bronchus, and lung cancer	160	Occupational exposure to polycyclic aromatic hydrocarbons	1	Number	2021	0.3621020470459211	0.5910012146864869	0.1986058679617749
1	All Population	1	Deaths	12	Lao People's Democratic Republic	1	Male	19	70-74 years	426	Tracheal, bronchus, and lung cancer	160	Occupational exposure to polycyclic aromatic hydrocarbons	2	Percent	2021	0.0021636381587982	0.0033615378115244	0.0010656003852568
1	All Population	1	Deaths	12	Lao People's Democratic Republic	2	Female	19	70-74 years	426	Tracheal, bronchus, and lung cancer	160	Occupational exposure to polycyclic aromatic hydrocarbons	2	Percent	2021	0.0035856260259032	0.0053564019396817	0.0019127311872495
1	All Population	1	Deaths	12	Lao People's Democratic Republic	3	Both	19	70-74 years	426	Tracheal, bronchus, and lung cancer	160	Occupational exposure to polycyclic aromatic hydrocarbons	2	Percent	2021	0.0025176202036166	0.0035486102502174	0.0015940265845278
1	All Population	1	Deaths	12	Lao People's Democratic Republic	1	Male	19	70-74 years	426	Tracheal, bronchus, and lung cancer	160	Occupational exposure to polycyclic aromatic hydrocarbons	3	Rate	2021	0.55642691827	0.9784899066399999	0.23062334436999998
1	All Population	1	Deaths	12	Lao People's Democratic Republic	2	Female	19	70-74 years	426	Tracheal, bronchus, and lung cancer	160	Occupational exposure to polycyclic aromatic hydrocarbons	3	Rate	2021	0.27336801671	0.56088116684	0.10924080943
1	All Population	1	Deaths	12	Lao People's Democratic Republic	3	Both	19	70-74 years	426	Tracheal, bronchus, and lung cancer	160	Occupational exposure to polycyclic aromatic hydrocarbons	3	Rate	2021	0.40680857921	0.66396853158	0.22312652366
1	All Population	1	Deaths	12	Lao People's Democratic Republic	1	Male	20	75-79 years	426	Tracheal, bronchus, and lung cancer	160	Occupational exposure to polycyclic aromatic hydrocarbons	1	Number	2021	0.0814985220577362	0.1481797470249532	0.0379720976709602
1	All Population	1	Deaths	12	Lao People's Democratic Republic	2	Female	20	75-79 years	426	Tracheal, bronchus, and lung cancer	160	Occupational exposure to polycyclic aromatic hydrocarbons	1	Number	2021	0.049351884414975	0.1000970916642968	0.0197657034290362
1	All Population	1	Deaths	12	Lao People's Democratic Republic	3	Both	20	75-79 years	426	Tracheal, bronchus, and lung cancer	160	Occupational exposure to polycyclic aromatic hydrocarbons	1	Number	2021	0.1308504064727113	0.2141850845259464	0.0696416562141936
1	All Population	1	Deaths	12	Lao People's Democratic Republic	1	Male	20	75-79 years	426	Tracheal, bronchus, and lung cancer	160	Occupational exposure to polycyclic aromatic hydrocarbons	2	Percent	2021	0.0010946302293771	0.0016553487690959	0.0005597582653531
1	All Population	1	Deaths	12	Lao People's Democratic Republic	2	Female	20	75-79 years	426	Tracheal, bronchus, and lung cancer	160	Occupational exposure to polycyclic aromatic hydrocarbons	2	Percent	2021	0.0018246407498945	0.0027844037928497	0.0009025867779049
1	All Population	1	Deaths	12	Lao People's Democratic Republic	3	Both	20	75-79 years	426	Tracheal, bronchus, and lung cancer	160	Occupational exposure to polycyclic aromatic hydrocarbons	2	Percent	2021	0.0012898413711096	0.0017676472189552	0.0007751193445355
1	All Population	1	Deaths	12	Lao People's Democratic Republic	1	Male	20	75-79 years	426	Tracheal, bronchus, and lung cancer	160	Occupational exposure to polycyclic aromatic hydrocarbons	3	Rate	2021	0.3237866211	0.58870539482	0.1508598793
1	All Population	1	Deaths	12	Lao People's Democratic Republic	2	Female	20	75-79 years	426	Tracheal, bronchus, and lung cancer	160	Occupational exposure to polycyclic aromatic hydrocarbons	3	Rate	2021	0.16845317927	0.34166219844	0.06746643259
1	All Population	1	Deaths	12	Lao People's Democratic Republic	3	Both	20	75-79 years	426	Tracheal, bronchus, and lung cancer	160	Occupational exposure to polycyclic aromatic hydrocarbons	3	Rate	2021	0.24023559708	0.39323440448	0.12785902095
1	All Population	1	Deaths	12	Lao People's Democratic Republic	1	Male	22	All ages	426	Tracheal, bronchus, and lung cancer	160	Occupational exposure to polycyclic aromatic hydrocarbons	1	Number	2021	2.57010528421548	3.735537959321952	1.7352404232597542
1	All Population	1	Deaths	12	Lao People's Democratic Republic	2	Female	22	All ages	426	Tracheal, bronchus, and lung cancer	160	Occupational exposure to polycyclic aromatic hydrocarbons	1	Number	2021	1.5042236241382037	2.6200606510472007	0.8627836786960511
1	All Population	1	Deaths	12	Lao People's Democratic Republic	3	Both	22	All ages	426	Tracheal, bronchus, and lung cancer	160	Occupational exposure to polycyclic aromatic hydrocarbons	1	Number	2021	4.07432890835368	5.941283493420706	2.829446010921411
1	All Population	1	Deaths	12	Lao People's Democratic Republic	1	Male	22	All ages	426	Tracheal, bronchus, and lung cancer	160	Occupational exposure to polycyclic aromatic hydrocarbons	2	Percent	2021	0.0036821518625642	0.0045409078553423	0.0029150673748463
1	All Population	1	Deaths	12	Lao People's Democratic Republic	2	Female	22	All ages	426	Tracheal, bronchus, and lung cancer	160	Occupational exposure to polycyclic aromatic hydrocarbons	2	Percent	2021	0.0055304079028648	0.0067724429265723	0.0043366123387276
1	All Population	1	Deaths	12	Lao People's Democratic Republic	3	Both	22	All ages	426	Tracheal, bronchus, and lung cancer	160	Occupational exposure to polycyclic aromatic hydrocarbons	2	Percent	2021	0.0041980625215889	0.0049059292168846	0.0035758666656418
1	All Population	1	Deaths	12	Lao People's Democratic Republic	1	Male	22	All ages	426	Tracheal, bronchus, and lung cancer	160	Occupational exposure to polycyclic aromatic hydrocarbons	3	Rate	2021	0.06925676009	0.10066173469	0.04675961348
1	All Population	1	Deaths	12	Lao People's Democratic Republic	2	Female	22	All ages	426	Tracheal, bronchus, and lung cancer	160	Occupational exposure to polycyclic aromatic hydrocarbons	3	Rate	2021	0.0410253523	0.07145806616	0.02353107863
1	All Population	1	Deaths	12	Lao People's Democratic Republic	3	Both	22	All ages	426	Tracheal, bronchus, and lung cancer	160	Occupational exposure to polycyclic aromatic hydrocarbons	3	Rate	2021	0.05522602768	0.08053190944000001	0.03835209852
1	All Population	1	Deaths	12	Lao People's Democratic Republic	1	Male	27	Age-standardized	426	Tracheal, bronchus, and lung cancer	160	Occupational exposure to polycyclic aromatic hydrocarbons	2	Percent	2021	0.002984886206695	0.0037350960067936	0.0023354707268509
1	All Population	1	Deaths	12	Lao People's Democratic Republic	2	Female	27	Age-standardized	426	Tracheal, bronchus, and lung cancer	160	Occupational exposure to polycyclic aromatic hydrocarbons	2	Percent	2021	0.0047485430429833	0.0058735286451347	0.003695678040595
1	All Population	1	Deaths	12	Lao People's Democratic Republic	3	Both	27	Age-standardized	426	Tracheal, bronchus, and lung cancer	160	Occupational exposure to polycyclic aromatic hydrocarbons	2	Percent	2021	0.003517602031883	0.0041339342328156	0.0029904633654217
1	All Population	1	Deaths	12	Lao People's Democratic Republic	1	Male	27	Age-standardized	426	Tracheal, bronchus, and lung cancer	160	Occupational exposure to polycyclic aromatic hydrocarbons	3	Rate	2021	0.10120760035000001	0.14737410942999998	0.06800168624
1	All Population	1	Deaths	12	Lao People's Democratic Republic	2	Female	27	Age-standardized	426	Tracheal, bronchus, and lung cancer	160	Occupational exposure to polycyclic aromatic hydrocarbons	3	Rate	2021	0.05548068615	0.0958593768	0.032038812539999996
1	All Population	1	Deaths	12	Lao People's Democratic Republic	3	Both	27	Age-standardized	426	Tracheal, bronchus, and lung cancer	160	Occupational exposure to polycyclic aromatic hydrocarbons	3	Rate	2021	0.07777762527	0.11323928737	0.0541724681
1	All Population	1	Deaths	12	Lao People's Democratic Republic	1	Male	30	80-84 years	426	Tracheal, bronchus, and lung cancer	160	Occupational exposure to polycyclic aromatic hydrocarbons	1	Number	2021	0.015242993407579	0.0284697036560839	0.0075655744926716
1	All Population	1	Deaths	12	Lao People's Democratic Republic	2	Female	30	80-84 years	426	Tracheal, bronchus, and lung cancer	160	Occupational exposure to polycyclic aromatic hydrocarbons	1	Number	2021	0.0108539407822589	0.0213649129594875	0.0044086816870256
1	All Population	1	Deaths	12	Lao People's Democratic Republic	3	Both	30	80-84 years	426	Tracheal, bronchus, and lung cancer	160	Occupational exposure to polycyclic aromatic hydrocarbons	1	Number	2021	0.0260969341898379	0.0407805703929586	0.014992078873492
1	All Population	1	Deaths	12	Lao People's Democratic Republic	1	Male	30	80-84 years	426	Tracheal, bronchus, and lung cancer	160	Occupational exposure to polycyclic aromatic hydrocarbons	2	Percent	2021	0.0003675284743478	0.0005729682792583	0.00020605967913
1	All Population	1	Deaths	12	Lao People's Democratic Republic	2	Female	30	80-84 years	426	Tracheal, bronchus, and lung cancer	160	Occupational exposure to polycyclic aromatic hydrocarbons	2	Percent	2021	0.0006068993438964	0.0009431336384092	0.0003181485188017
1	All Population	1	Deaths	12	Lao People's Democratic Republic	3	Both	30	80-84 years	426	Tracheal, bronchus, and lung cancer	160	Occupational exposure to polycyclic aromatic hydrocarbons	2	Percent	2021	0.0004405307051775	0.0006240280690946	0.0002979603788743
1	All Population	1	Deaths	12	Lao People's Democratic Republic	1	Male	30	80-84 years	426	Tracheal, bronchus, and lung cancer	160	Occupational exposure to polycyclic aromatic hydrocarbons	3	Rate	2021	0.11341438284	0.21182675759999997	0.05629110628
1	All Population	1	Deaths	12	Lao People's Democratic Republic	2	Female	30	80-84 years	426	Tracheal, bronchus, and lung cancer	160	Occupational exposure to polycyclic aromatic hydrocarbons	3	Rate	2021	0.061372792749999995	0.12080629529	0.024928559399999998
1	All Population	1	Deaths	12	Lao People's Democratic Republic	3	Both	30	80-84 years	426	Tracheal, bronchus, and lung cancer	160	Occupational exposure to polycyclic aromatic hydrocarbons	3	Rate	2021	0.08384462059	0.13102042666	0.048166775290000005
1	All Population	1	Deaths	12	Lao People's Democratic Republic	1	Male	31	85-89 years	426	Tracheal, bronchus, and lung cancer	160	Occupational exposure to polycyclic aromatic hydrocarbons	1	Number	2021	0.0019841190354508	0.0038148456764371	0.0009487702852503
1	All Population	1	Deaths	12	Lao People's Democratic Republic	2	Female	31	85-89 years	426	Tracheal, bronchus, and lung cancer	160	Occupational exposure to polycyclic aromatic hydrocarbons	1	Number	2021	0.0018059512407107	0.0035677525108305	0.0006931892549805
1	All Population	1	Deaths	12	Lao People's Democratic Republic	3	Both	31	85-89 years	426	Tracheal, bronchus, and lung cancer	160	Occupational exposure to polycyclic aromatic hydrocarbons	1	Number	2021	0.0037900702761616	0.0061281697131793	0.0022272893791101
1	All Population	1	Deaths	12	Lao People's Democratic Republic	1	Male	31	85-89 years	426	Tracheal, bronchus, and lung cancer	160	Occupational exposure to polycyclic aromatic hydrocarbons	2	Percent	2021	0.000111064950256	0.0001727676598331	6.26157541078e-05
1	All Population	1	Deaths	12	Lao People's Democratic Republic	2	Female	31	85-89 years	426	Tracheal, bronchus, and lung cancer	160	Occupational exposure to polycyclic aromatic hydrocarbons	2	Percent	2021	0.0002090741157214	0.0003270589277503	0.000110479798794
1	All Population	1	Deaths	12	Lao People's Democratic Republic	3	Both	31	85-89 years	426	Tracheal, bronchus, and lung cancer	160	Occupational exposure to polycyclic aromatic hydrocarbons	2	Percent	2021	0.0001432695513647	0.000200834493276	9.3212514326e-05
1	All Population	1	Deaths	12	Lao People's Democratic Republic	1	Male	31	85-89 years	426	Tracheal, bronchus, and lung cancer	160	Occupational exposure to polycyclic aromatic hydrocarbons	3	Rate	2021	0.038046684850000005	0.07315197759	0.01819324516
1	All Population	1	Deaths	12	Lao People's Democratic Republic	2	Female	31	85-89 years	426	Tracheal, bronchus, and lung cancer	160	Occupational exposure to polycyclic aromatic hydrocarbons	3	Rate	2021	0.022989618030000002	0.04541721038	0.00882424499
1	All Population	1	Deaths	12	Lao People's Democratic Republic	3	Both	31	85-89 years	426	Tracheal, bronchus, and lung cancer	160	Occupational exposure to polycyclic aromatic hydrocarbons	3	Rate	2021	0.02899720656	0.046885622190000004	0.01704062603
1	All Population	1	Deaths	12	Lao People's Democratic Republic	1	Male	32	90-94 years	426	Tracheal, bronchus, and lung cancer	160	Occupational exposure to polycyclic aromatic hydrocarbons	1	Number	2021	0.0001033132180276	0.0001821127250129	5.20616994843e-05
1	All Population	1	Deaths	12	Lao People's Democratic Republic	2	Female	32	90-94 years	426	Tracheal, bronchus, and lung cancer	160	Occupational exposure to polycyclic aromatic hydrocarbons	1	Number	2021	0.0001264502520747	0.0002589149424003	4.5611722331e-05
1	All Population	1	Deaths	12	Lao People's Democratic Republic	3	Both	32	90-94 years	426	Tracheal, bronchus, and lung cancer	160	Occupational exposure to polycyclic aromatic hydrocarbons	1	Number	2021	0.0002297634701024	0.0003773047532946	0.0001254891725982
1	All Population	1	Deaths	12	Lao People's Democratic Republic	1	Male	32	90-94 years	426	Tracheal, bronchus, and lung cancer	160	Occupational exposure to polycyclic aromatic hydrocarbons	2	Percent	2021	2.24162411884e-05	3.50036926718e-05	1.25607663344e-05
1	All Population	1	Deaths	12	Lao People's Democratic Republic	2	Female	32	90-94 years	426	Tracheal, bronchus, and lung cancer	160	Occupational exposure to polycyclic aromatic hydrocarbons	2	Percent	2021	4.81608531076e-05	7.64944552334e-05	2.41558684975e-05
1	All Population	1	Deaths	12	Lao People's Democratic Republic	3	Both	32	90-94 years	426	Tracheal, bronchus, and lung cancer	160	Occupational exposure to polycyclic aromatic hydrocarbons	2	Percent	2021	3.16598046146e-05	4.60459866206e-05	1.94875962449e-05
1	All Population	1	Deaths	12	Lao People's Democratic Republic	1	Male	32	90-94 years	426	Tracheal, bronchus, and lung cancer	160	Occupational exposure to polycyclic aromatic hydrocarbons	3	Rate	2021	0.0070379505	0.012405966709999999	0.0035465710100000005
1	All Population	1	Deaths	12	Lao People's Democratic Republic	2	Female	32	90-94 years	426	Tracheal, bronchus, and lung cancer	160	Occupational exposure to polycyclic aromatic hydrocarbons	3	Rate	2021	0.00508893507	0.010419918569999999	0.00183562381
1	All Population	1	Deaths	12	Lao People's Democratic Republic	3	Both	32	90-94 years	426	Tracheal, bronchus, and lung cancer	160	Occupational exposure to polycyclic aromatic hydrocarbons	3	Rate	2021	0.00581274635	0.0095453678	0.0031747289099999998
1	All Population	1	Deaths	13	Malaysia	1	Male	10	25-29 years	426	Tracheal, bronchus, and lung cancer	160	Occupational exposure to polycyclic aromatic hydrocarbons	1	Number	2021	0.0213443766486518	0.0408609744727065	0.0095094951566607
1	All Population	1	Deaths	13	Malaysia	2	Female	10	25-29 years	426	Tracheal, bronchus, and lung cancer	160	Occupational exposure to polycyclic aromatic hydrocarbons	1	Number	2021	0.0134030904574705	0.0245906582030146	0.0055235190842716
1	All Population	1	Deaths	13	Malaysia	3	Both	10	25-29 years	426	Tracheal, bronchus, and lung cancer	160	Occupational exposure to polycyclic aromatic hydrocarbons	1	Number	2021	0.0347474671061222	0.0562431772715277	0.0201349154461218
1	All Population	1	Deaths	13	Malaysia	1	Male	10	25-29 years	426	Tracheal, bronchus, and lung cancer	160	Occupational exposure to polycyclic aromatic hydrocarbons	2	Percent	2021	0.0042956681465497	0.0066515904238992	0.0022513963867524
1	All Population	1	Deaths	13	Malaysia	2	Female	10	25-29 years	426	Tracheal, bronchus, and lung cancer	160	Occupational exposure to polycyclic aromatic hydrocarbons	2	Percent	2021	0.0039954617432299	0.0060842927175894	0.0019873472035217
1	All Population	1	Deaths	13	Malaysia	3	Both	10	25-29 years	426	Tracheal, bronchus, and lung cancer	160	Occupational exposure to polycyclic aromatic hydrocarbons	2	Percent	2021	0.0041794831982938	0.0058139508003558	0.0027676687375609
1	All Population	1	Deaths	13	Malaysia	1	Male	10	25-29 years	426	Tracheal, bronchus, and lung cancer	160	Occupational exposure to polycyclic aromatic hydrocarbons	3	Rate	2021	0.0013694801200000001	0.00262168781	0.00061014031
1	All Population	1	Deaths	13	Malaysia	2	Female	10	25-29 years	426	Tracheal, bronchus, and lung cancer	160	Occupational exposure to polycyclic aromatic hydrocarbons	3	Rate	2021	0.0009550272000000001	0.00175218898	0.00039357423
1	All Population	1	Deaths	13	Malaysia	3	Both	10	25-29 years	426	Tracheal, bronchus, and lung cancer	160	Occupational exposure to polycyclic aromatic hydrocarbons	3	Rate	2021	0.0011731082200000002	0.00189882426	0.00067977429
1	All Population	1	Deaths	13	Malaysia	1	Male	11	30-34 years	426	Tracheal, bronchus, and lung cancer	160	Occupational exposure to polycyclic aromatic hydrocarbons	1	Number	2021	0.0607261684696851	0.1115115444399888	0.0252650711149836
1	All Population	1	Deaths	13	Malaysia	2	Female	11	30-34 years	426	Tracheal, bronchus, and lung cancer	160	Occupational exposure to polycyclic aromatic hydrocarbons	1	Number	2021	0.0291821136440116	0.0523388642287414	0.0129526940256724
1	All Population	1	Deaths	13	Malaysia	3	Both	11	30-34 years	426	Tracheal, bronchus, and lung cancer	160	Occupational exposure to polycyclic aromatic hydrocarbons	1	Number	2021	0.0899082821136967	0.147572459013002	0.0480418574760083
1	All Population	1	Deaths	13	Malaysia	1	Male	11	30-34 years	426	Tracheal, bronchus, and lung cancer	160	Occupational exposure to polycyclic aromatic hydrocarbons	2	Percent	2021	0.0044413203274657	0.0067647758469907	0.0023897633374495
1	All Population	1	Deaths	13	Malaysia	2	Female	11	30-34 years	426	Tracheal, bronchus, and lung cancer	160	Occupational exposure to polycyclic aromatic hydrocarbons	2	Percent	2021	0.0042328662499948	0.0064292947425869	0.0021274432780393
1	All Population	1	Deaths	13	Malaysia	3	Both	11	30-34 years	426	Tracheal, bronchus, and lung cancer	160	Occupational exposure to polycyclic aromatic hydrocarbons	2	Percent	2021	0.0043682218795122	0.0061059639302709	0.0027607931637053
1	All Population	1	Deaths	13	Malaysia	1	Male	11	30-34 years	426	Tracheal, bronchus, and lung cancer	160	Occupational exposure to polycyclic aromatic hydrocarbons	3	Rate	2021	0.00395991728	0.007271601409999999	0.0016475202399999999
1	All Population	1	Deaths	13	Malaysia	2	Female	11	30-34 years	426	Tracheal, bronchus, and lung cancer	160	Occupational exposure to polycyclic aromatic hydrocarbons	3	Rate	2021	0.00218806275	0.00392434628	0.0009711876099999999
1	All Population	1	Deaths	13	Malaysia	3	Both	11	30-34 years	426	Tracheal, bronchus, and lung cancer	160	Occupational exposure to polycyclic aromatic hydrocarbons	3	Rate	2021	0.00313573287	0.00514688747	0.0016755567799999998
1	All Population	1	Deaths	13	Malaysia	1	Male	12	35-39 years	426	Tracheal, bronchus, and lung cancer	160	Occupational exposure to polycyclic aromatic hydrocarbons	1	Number	2021	0.1805688620933402	0.3229969272960037	0.0803578679098911
1	All Population	1	Deaths	13	Malaysia	2	Female	12	35-39 years	426	Tracheal, bronchus, and lung cancer	160	Occupational exposure to polycyclic aromatic hydrocarbons	1	Number	2021	0.0829476394422195	0.1508161108591022	0.0387939473946248
1	All Population	1	Deaths	13	Malaysia	3	Both	12	35-39 years	426	Tracheal, bronchus, and lung cancer	160	Occupational exposure to polycyclic aromatic hydrocarbons	1	Number	2021	0.2635165015355595	0.4187315328062357	0.1583878460718319
1	All Population	1	Deaths	13	Malaysia	1	Male	12	35-39 years	426	Tracheal, bronchus, and lung cancer	160	Occupational exposure to polycyclic aromatic hydrocarbons	2	Percent	2021	0.0055456460053776	0.0083168086103599	0.0029966952797567
1	All Population	1	Deaths	13	Malaysia	2	Female	12	35-39 years	426	Tracheal, bronchus, and lung cancer	160	Occupational exposure to polycyclic aromatic hydrocarbons	2	Percent	2021	0.0051121804498227	0.0077785414821903	0.0026310729603042
1	All Population	1	Deaths	13	Malaysia	3	Both	12	35-39 years	426	Tracheal, bronchus, and lung cancer	160	Occupational exposure to polycyclic aromatic hydrocarbons	2	Percent	2021	0.0054053909641946	0.0074896931908405	0.0035886402744029
1	All Population	1	Deaths	13	Malaysia	1	Male	12	35-39 years	426	Tracheal, bronchus, and lung cancer	160	Occupational exposure to polycyclic aromatic hydrocarbons	3	Rate	2021	0.013059913970000002	0.02336123756	0.00581200341
1	All Population	1	Deaths	13	Malaysia	2	Female	12	35-39 years	426	Tracheal, bronchus, and lung cancer	160	Occupational exposure to polycyclic aromatic hydrocarbons	3	Rate	2021	0.00693798004	0.01261469494	0.00324483776
1	All Population	1	Deaths	13	Malaysia	3	Both	12	35-39 years	426	Tracheal, bronchus, and lung cancer	160	Occupational exposure to polycyclic aromatic hydrocarbons	3	Rate	2021	0.010221036	0.01624137405	0.006143402279999999
1	All Population	1	Deaths	13	Malaysia	1	Male	13	40-44 years	426	Tracheal, bronchus, and lung cancer	160	Occupational exposure to polycyclic aromatic hydrocarbons	1	Number	2021	0.539037868290691	0.9357335580065972	0.2431674293280208
1	All Population	1	Deaths	13	Malaysia	2	Female	13	40-44 years	426	Tracheal, bronchus, and lung cancer	160	Occupational exposure to polycyclic aromatic hydrocarbons	1	Number	2021	0.2579910381404117	0.4516314795200113	0.1150007233763842
1	All Population	1	Deaths	13	Malaysia	3	Both	13	40-44 years	426	Tracheal, bronchus, and lung cancer	160	Occupational exposure to polycyclic aromatic hydrocarbons	1	Number	2021	0.7970289064311021	1.2229568303822076	0.453343324979187
1	All Population	1	Deaths	13	Malaysia	1	Male	13	40-44 years	426	Tracheal, bronchus, and lung cancer	160	Occupational exposure to polycyclic aromatic hydrocarbons	2	Percent	2021	0.0078844922094598	0.011996547829374	0.0040882308427061
1	All Population	1	Deaths	13	Malaysia	2	Female	13	40-44 years	426	Tracheal, bronchus, and lung cancer	160	Occupational exposure to polycyclic aromatic hydrocarbons	2	Percent	2021	0.0072844209532427	0.0109657892665898	0.0036856138262221
1	All Population	1	Deaths	13	Malaysia	3	Both	13	40-44 years	426	Tracheal, bronchus, and lung cancer	160	Occupational exposure to polycyclic aromatic hydrocarbons	2	Percent	2021	0.0076777864227098	0.010533832913004	0.0049628501607238
1	All Population	1	Deaths	13	Malaysia	1	Male	13	40-44 years	426	Tracheal, bronchus, and lung cancer	160	Occupational exposure to polycyclic aromatic hydrocarbons	3	Rate	2021	0.048325835330000004	0.08389040641	0.02180045195
1	All Population	1	Deaths	13	Malaysia	2	Female	13	40-44 years	426	Tracheal, bronchus, and lung cancer	160	Occupational exposure to polycyclic aromatic hydrocarbons	3	Rate	2021	0.02606914647	0.045635876639999996	0.01162044513
1	All Population	1	Deaths	13	Malaysia	3	Both	13	40-44 years	426	Tracheal, bronchus, and lung cancer	160	Occupational exposure to polycyclic aromatic hydrocarbons	3	Rate	2021	0.03786243521	0.0580959152	0.02153583406
1	All Population	1	Deaths	13	Malaysia	1	Male	14	45-49 years	426	Tracheal, bronchus, and lung cancer	160	Occupational exposure to polycyclic aromatic hydrocarbons	1	Number	2021	1.0026751246647163	1.7994431693044233	0.4384389982119993
1	All Population	1	Deaths	13	Malaysia	2	Female	14	45-49 years	426	Tracheal, bronchus, and lung cancer	160	Occupational exposure to polycyclic aromatic hydrocarbons	1	Number	2021	0.4639457607560198	0.822395876822354	0.2081631051997675
1	All Population	1	Deaths	13	Malaysia	3	Both	14	45-49 years	426	Tracheal, bronchus, and lung cancer	160	Occupational exposure to polycyclic aromatic hydrocarbons	1	Number	2021	1.4666208854207363	2.3263768946036363	0.8583095610860887
1	All Population	1	Deaths	13	Malaysia	1	Male	14	45-49 years	426	Tracheal, bronchus, and lung cancer	160	Occupational exposure to polycyclic aromatic hydrocarbons	2	Percent	2021	0.0072742545940141	0.0110446368347401	0.0036618833888355
1	All Population	1	Deaths	13	Malaysia	2	Female	14	45-49 years	426	Tracheal, bronchus, and lung cancer	160	Occupational exposure to polycyclic aromatic hydrocarbons	2	Percent	2021	0.007017715673718	0.0106762682107165	0.0034484045387727
1	All Population	1	Deaths	13	Malaysia	3	Both	14	45-49 years	426	Tracheal, bronchus, and lung cancer	160	Occupational exposure to polycyclic aromatic hydrocarbons	2	Percent	2021	0.0071978958082986	0.0100073604268187	0.0047452050715849
1	All Population	1	Deaths	13	Malaysia	1	Male	14	45-49 years	426	Tracheal, bronchus, and lung cancer	160	Occupational exposure to polycyclic aromatic hydrocarbons	3	Rate	2021	0.11096655832	0.19914527693999998	0.04852226356
1	All Population	1	Deaths	13	Malaysia	2	Female	14	45-49 years	426	Tracheal, bronchus, and lung cancer	160	Occupational exposure to polycyclic aromatic hydrocarbons	3	Rate	2021	0.05535184370000001	0.09811734881	0.02483525584
1	All Population	1	Deaths	13	Malaysia	3	Both	14	45-49 years	426	Tracheal, bronchus, and lung cancer	160	Occupational exposure to polycyclic aromatic hydrocarbons	3	Rate	2021	0.08420343591	0.13356480172	0.04927832055
1	All Population	1	Deaths	13	Malaysia	1	Male	15	50-54 years	426	Tracheal, bronchus, and lung cancer	160	Occupational exposure to polycyclic aromatic hydrocarbons	1	Number	2021	1.9935457623069528	3.3595350088185434	0.9014413904156025
1	All Population	1	Deaths	13	Malaysia	2	Female	15	50-54 years	426	Tracheal, bronchus, and lung cancer	160	Occupational exposure to polycyclic aromatic hydrocarbons	1	Number	2021	0.8827257867383824	1.458555992641085	0.4267900276212348
1	All Population	1	Deaths	13	Malaysia	3	Both	15	50-54 years	426	Tracheal, bronchus, and lung cancer	160	Occupational exposure to polycyclic aromatic hydrocarbons	1	Number	2021	2.8762715490453328	4.406817919430613	1.7929113023864556
1	All Population	1	Deaths	13	Malaysia	1	Male	15	50-54 years	426	Tracheal, bronchus, and lung cancer	160	Occupational exposure to polycyclic aromatic hydrocarbons	2	Percent	2021	0.0080512165888092	0.0122397359970488	0.0041913791669304
1	All Population	1	Deaths	13	Malaysia	2	Female	15	50-54 years	426	Tracheal, bronchus, and lung cancer	160	Occupational exposure to polycyclic aromatic hydrocarbons	2	Percent	2021	0.0080409052477878	0.0122261060067113	0.0044378611796351
1	All Population	1	Deaths	13	Malaysia	3	Both	15	50-54 years	426	Tracheal, bronchus, and lung cancer	160	Occupational exposure to polycyclic aromatic hydrocarbons	2	Percent	2021	0.0080342275659447	0.0109838608284124	0.0049908681356371
1	All Population	1	Deaths	13	Malaysia	1	Male	15	50-54 years	426	Tracheal, bronchus, and lung cancer	160	Occupational exposure to polycyclic aromatic hydrocarbons	3	Rate	2021	0.25290056041000003	0.42618950741	0.11435655860999999
1	All Population	1	Deaths	13	Malaysia	2	Female	15	50-54 years	426	Tracheal, bronchus, and lung cancer	160	Occupational exposure to polycyclic aromatic hydrocarbons	3	Rate	2021	0.11642578673	0.19237404353	0.05629082721
1	All Population	1	Deaths	13	Malaysia	3	Both	15	50-54 years	426	Tracheal, bronchus, and lung cancer	160	Occupational exposure to polycyclic aromatic hydrocarbons	3	Rate	2021	0.18599067339	0.28496163118	0.11593647357999999
1	All Population	1	Deaths	13	Malaysia	1	Male	16	55-59 years	426	Tracheal, bronchus, and lung cancer	160	Occupational exposure to polycyclic aromatic hydrocarbons	1	Number	2021	2.889659039664033	4.929839916058231	1.3879868800273716
1	All Population	1	Deaths	13	Malaysia	2	Female	16	55-59 years	426	Tracheal, bronchus, and lung cancer	160	Occupational exposure to polycyclic aromatic hydrocarbons	1	Number	2021	1.0669494992062534	1.9008454258435403	0.4832022547457173
1	All Population	1	Deaths	13	Malaysia	3	Both	16	55-59 years	426	Tracheal, bronchus, and lung cancer	160	Occupational exposure to polycyclic aromatic hydrocarbons	1	Number	2021	3.956608538870286	6.312265074168777	2.390352186169625
1	All Population	1	Deaths	13	Malaysia	1	Male	16	55-59 years	426	Tracheal, bronchus, and lung cancer	160	Occupational exposure to polycyclic aromatic hydrocarbons	2	Percent	2021	0.0070575271095399	0.0107199076369425	0.0036850168501242
1	All Population	1	Deaths	13	Malaysia	2	Female	16	55-59 years	426	Tracheal, bronchus, and lung cancer	160	Occupational exposure to polycyclic aromatic hydrocarbons	2	Percent	2021	0.0064765249308471	0.0100187759569293	0.003047582836084
1	All Population	1	Deaths	13	Malaysia	3	Both	16	55-59 years	426	Tracheal, bronchus, and lung cancer	160	Occupational exposure to polycyclic aromatic hydrocarbons	2	Percent	2021	0.0068906313825793	0.0096550591289863	0.0043980727929011
1	All Population	1	Deaths	13	Malaysia	1	Male	16	55-59 years	426	Tracheal, bronchus, and lung cancer	160	Occupational exposure to polycyclic aromatic hydrocarbons	3	Rate	2021	0.41541975412	0.7087178306	0.19953813253
1	All Population	1	Deaths	13	Malaysia	2	Female	16	55-59 years	426	Tracheal, bronchus, and lung cancer	160	Occupational exposure to polycyclic aromatic hydrocarbons	3	Rate	2021	0.15547752516000002	0.2769941246	0.07041297716
1	All Population	1	Deaths	13	Malaysia	3	Both	16	55-59 years	426	Tracheal, bronchus, and lung cancer	160	Occupational exposure to polycyclic aromatic hydrocarbons	3	Rate	2021	0.28632895939999997	0.45680139249999996	0.17298326264
1	All Population	1	Deaths	13	Malaysia	1	Male	17	60-64 years	426	Tracheal, bronchus, and lung cancer	160	Occupational exposure to polycyclic aromatic hydrocarbons	1	Number	2021	3.626859613921175	6.173788111333147	1.807863868603505
1	All Population	1	Deaths	13	Malaysia	2	Female	17	60-64 years	426	Tracheal, bronchus, and lung cancer	160	Occupational exposure to polycyclic aromatic hydrocarbons	1	Number	2021	1.4840392677484564	2.5007839024476928	0.7486163165713138
1	All Population	1	Deaths	13	Malaysia	3	Both	17	60-64 years	426	Tracheal, bronchus, and lung cancer	160	Occupational exposure to polycyclic aromatic hydrocarbons	1	Number	2021	5.110898881669629	7.918643741187656	3.10539274170067
1	All Population	1	Deaths	13	Malaysia	1	Male	17	60-64 years	426	Tracheal, bronchus, and lung cancer	160	Occupational exposure to polycyclic aromatic hydrocarbons	2	Percent	2021	0.006545330781525	0.0099407817396907	0.0033999769239716
1	All Population	1	Deaths	13	Malaysia	2	Female	17	60-64 years	426	Tracheal, bronchus, and lung cancer	160	Occupational exposure to polycyclic aromatic hydrocarbons	2	Percent	2021	0.006680150120959	0.0103515404495309	0.0035743711853662
1	All Population	1	Deaths	13	Malaysia	3	Both	17	60-64 years	426	Tracheal, bronchus, and lung cancer	160	Occupational exposure to polycyclic aromatic hydrocarbons	2	Percent	2021	0.0065794955801618	0.0091011192805238	0.0039443571548466
1	All Population	1	Deaths	13	Malaysia	1	Male	17	60-64 years	426	Tracheal, bronchus, and lung cancer	160	Occupational exposure to polycyclic aromatic hydrocarbons	3	Rate	2021	0.62021598249	1.05575689901	0.30915618051
1	All Population	1	Deaths	13	Malaysia	2	Female	17	60-64 years	426	Tracheal, bronchus, and lung cancer	160	Occupational exposure to polycyclic aromatic hydrocarbons	3	Rate	2021	0.24973266264	0.42082944584000004	0.12597641457
1	All Population	1	Deaths	13	Malaysia	3	Both	17	60-64 years	426	Tracheal, bronchus, and lung cancer	160	Occupational exposure to polycyclic aromatic hydrocarbons	3	Rate	2021	0.43348526813	0.6716265543100001	0.26338654637
1	All Population	1	Deaths	13	Malaysia	1	Male	18	65-69 years	426	Tracheal, bronchus, and lung cancer	160	Occupational exposure to polycyclic aromatic hydrocarbons	1	Number	2021	2.9861251743192025	4.921086003114199	1.4903154241839331
1	All Population	1	Deaths	13	Malaysia	2	Female	18	65-69 years	426	Tracheal, bronchus, and lung cancer	160	Occupational exposure to polycyclic aromatic hydrocarbons	1	Number	2021	0.9398684767669236	1.7162226057723249	0.4176143778398596
1	All Population	1	Deaths	13	Malaysia	3	Both	18	65-69 years	426	Tracheal, bronchus, and lung cancer	160	Occupational exposure to polycyclic aromatic hydrocarbons	1	Number	2021	3.925993651086125	5.939883924235822	2.268216779651928
1	All Population	1	Deaths	13	Malaysia	1	Male	18	65-69 years	426	Tracheal, bronchus, and lung cancer	160	Occupational exposure to polycyclic aromatic hydrocarbons	2	Percent	2021	0.0045564438191707	0.007029107042697	0.0024691540618613
1	All Population	1	Deaths	13	Malaysia	2	Female	18	65-69 years	426	Tracheal, bronchus, and lung cancer	160	Occupational exposure to polycyclic aromatic hydrocarbons	2	Percent	2021	0.0042244475254211	0.0066993452490697	0.0020200898847639
1	All Population	1	Deaths	13	Malaysia	3	Both	18	65-69 years	426	Tracheal, bronchus, and lung cancer	160	Occupational exposure to polycyclic aromatic hydrocarbons	2	Percent	2021	0.0044733538049298	0.0063561731684554	0.0027597748207269
1	All Population	1	Deaths	13	Malaysia	1	Male	18	65-69 years	426	Tracheal, bronchus, and lung cancer	160	Occupational exposure to polycyclic aromatic hydrocarbons	3	Rate	2021	0.65658843374	1.08204712209	0.32769017138
1	All Population	1	Deaths	13	Malaysia	2	Female	18	65-69 years	426	Tracheal, bronchus, and lung cancer	160	Occupational exposure to polycyclic aromatic hydrocarbons	3	Rate	2021	0.19868335786	0.36280062433	0.08828152974
1	All Population	1	Deaths	13	Malaysia	3	Both	18	65-69 years	426	Tracheal, bronchus, and lung cancer	160	Occupational exposure to polycyclic aromatic hydrocarbons	3	Rate	2021	0.42313148697999997	0.6401823692899999	0.24446140877
1	All Population	1	Deaths	13	Malaysia	1	Male	19	70-74 years	426	Tracheal, bronchus, and lung cancer	160	Occupational exposure to polycyclic aromatic hydrocarbons	1	Number	2021	1.549112501020742	2.5469086700615216	0.712385868722434
1	All Population	1	Deaths	13	Malaysia	2	Female	19	70-74 years	426	Tracheal, bronchus, and lung cancer	160	Occupational exposure to polycyclic aromatic hydrocarbons	1	Number	2021	0.5919660199533219	1.0107366260222224	0.2841296225536722
1	All Population	1	Deaths	13	Malaysia	3	Both	19	70-74 years	426	Tracheal, bronchus, and lung cancer	160	Occupational exposure to polycyclic aromatic hydrocarbons	1	Number	2021	2.1410785209740624	3.235769224057901	1.1752857321519712
1	All Population	1	Deaths	13	Malaysia	1	Male	19	70-74 years	426	Tracheal, bronchus, and lung cancer	160	Occupational exposure to polycyclic aromatic hydrocarbons	2	Percent	2021	0.002675444748595	0.0040798673916525	0.001315249044172
1	All Population	1	Deaths	13	Malaysia	2	Female	19	70-74 years	426	Tracheal, bronchus, and lung cancer	160	Occupational exposure to polycyclic aromatic hydrocarbons	2	Percent	2021	0.0030627016113648	0.0046155007641544	0.0016378469172515
1	All Population	1	Deaths	13	Malaysia	3	Both	19	70-74 years	426	Tracheal, bronchus, and lung cancer	160	Occupational exposure to polycyclic aromatic hydrocarbons	2	Percent	2021	0.0027742938726439	0.003925781875524	0.0016996714804885
1	All Population	1	Deaths	13	Malaysia	1	Male	19	70-74 years	426	Tracheal, bronchus, and lung cancer	160	Occupational exposure to polycyclic aromatic hydrocarbons	3	Rate	2021	0.49638146149	0.8161048646200001	0.22826950168000001
1	All Population	1	Deaths	13	Malaysia	2	Female	19	70-74 years	426	Tracheal, bronchus, and lung cancer	160	Occupational exposure to polycyclic aromatic hydrocarbons	3	Rate	2021	0.18216289199000002	0.3110291818	0.08743385938
1	All Population	1	Deaths	13	Malaysia	3	Both	19	70-74 years	426	Tracheal, bronchus, and lung cancer	160	Occupational exposure to polycyclic aromatic hydrocarbons	3	Rate	2021	0.33609466809	0.5079331620599999	0.18448985601999998
1	All Population	1	Deaths	13	Malaysia	1	Male	20	75-79 years	426	Tracheal, bronchus, and lung cancer	160	Occupational exposure to polycyclic aromatic hydrocarbons	1	Number	2021	0.6423408136270845	1.0429622965099423	0.3186831002105032
1	All Population	1	Deaths	13	Malaysia	2	Female	20	75-79 years	426	Tracheal, bronchus, and lung cancer	160	Occupational exposure to polycyclic aromatic hydrocarbons	1	Number	2021	0.253293123199542	0.4327095535759245	0.1217444725854801
1	All Population	1	Deaths	13	Malaysia	3	Both	20	75-79 years	426	Tracheal, bronchus, and lung cancer	160	Occupational exposure to polycyclic aromatic hydrocarbons	1	Number	2021	0.8956339368266265	1.3034735537499138	0.5098476164222612
1	All Population	1	Deaths	13	Malaysia	1	Male	20	75-79 years	426	Tracheal, bronchus, and lung cancer	160	Occupational exposure to polycyclic aromatic hydrocarbons	2	Percent	2021	0.0013975470318498	0.0021181910227123	0.0007251188832476
1	All Population	1	Deaths	13	Malaysia	2	Female	20	75-79 years	426	Tracheal, bronchus, and lung cancer	160	Occupational exposure to polycyclic aromatic hydrocarbons	2	Percent	2021	0.0014369029175926	0.0021728127541163	0.0006952520449822
1	All Population	1	Deaths	13	Malaysia	3	Both	20	75-79 years	426	Tracheal, bronchus, and lung cancer	160	Occupational exposure to polycyclic aromatic hydrocarbons	2	Percent	2021	0.001408263524937	0.0019585862533208	0.000855747465301
1	All Population	1	Deaths	13	Malaysia	1	Male	20	75-79 years	426	Tracheal, bronchus, and lung cancer	160	Occupational exposure to polycyclic aromatic hydrocarbons	3	Rate	2021	0.31784409405999997	0.5160802478100001	0.15769127406
1	All Population	1	Deaths	13	Malaysia	2	Female	20	75-79 years	426	Tracheal, bronchus, and lung cancer	160	Occupational exposure to polycyclic aromatic hydrocarbons	3	Rate	2021	0.11743528113	0.20061882228999997	0.056444865870000006
1	All Population	1	Deaths	13	Malaysia	3	Both	20	75-79 years	426	Tracheal, bronchus, and lung cancer	160	Occupational exposure to polycyclic aromatic hydrocarbons	3	Rate	2021	0.21437908589	0.31199964342	0.12203720902
1	All Population	1	Deaths	13	Malaysia	1	Male	22	All ages	426	Tracheal, bronchus, and lung cancer	160	Occupational exposure to polycyclic aromatic hydrocarbons	1	Number	2021	15.62738433754378	19.92528073666714	11.710747317107066
1	All Population	1	Deaths	13	Malaysia	2	Female	22	All ages	426	Tracheal, bronchus, and lung cancer	160	Occupational exposure to polycyclic aromatic hydrocarbons	1	Number	2021	6.149919431320471	8.266290034605392	4.727150936175205
1	All Population	1	Deaths	13	Malaysia	3	Both	22	All ages	426	Tracheal, bronchus, and lung cancer	160	Occupational exposure to polycyclic aromatic hydrocarbons	1	Number	2021	21.77730376886425	27.12702474722851	17.378103553480116
1	All Population	1	Deaths	13	Malaysia	1	Male	22	All ages	426	Tracheal, bronchus, and lung cancer	160	Occupational exposure to polycyclic aromatic hydrocarbons	2	Percent	2021	0.0043422529125284	0.0054230541931599	0.0034283745103481
1	All Population	1	Deaths	13	Malaysia	2	Female	22	All ages	426	Tracheal, bronchus, and lung cancer	160	Occupational exposure to polycyclic aromatic hydrocarbons	2	Percent	2021	0.0042501802098732	0.0051955029726081	0.0033443532652579
1	All Population	1	Deaths	13	Malaysia	3	Both	22	All ages	426	Tracheal, bronchus, and lung cancer	160	Occupational exposure to polycyclic aromatic hydrocarbons	2	Percent	2021	0.0043166059795646	0.0051466019946532	0.0036396434948428
1	All Population	1	Deaths	13	Malaysia	1	Male	22	All ages	426	Tracheal, bronchus, and lung cancer	160	Occupational exposure to polycyclic aromatic hydrocarbons	3	Rate	2021	0.09494923439	0.12106249581	0.07115243779000001
1	All Population	1	Deaths	13	Malaysia	2	Female	22	All ages	426	Tracheal, bronchus, and lung cancer	160	Occupational exposure to polycyclic aromatic hydrocarbons	3	Rate	2021	0.04005535231	0.05383959307	0.03078864663
1	All Population	1	Deaths	13	Malaysia	3	Both	22	All ages	426	Tracheal, bronchus, and lung cancer	160	Occupational exposure to polycyclic aromatic hydrocarbons	3	Rate	2021	0.06845576938	0.08527232617	0.054627122890000004
1	All Population	1	Deaths	13	Malaysia	1	Male	27	Age-standardized	426	Tracheal, bronchus, and lung cancer	160	Occupational exposure to polycyclic aromatic hydrocarbons	2	Percent	2021	0.0038733335978539	0.0048501646108153	0.003070817590245
1	All Population	1	Deaths	13	Malaysia	2	Female	27	Age-standardized	426	Tracheal, bronchus, and lung cancer	160	Occupational exposure to polycyclic aromatic hydrocarbons	2	Percent	2021	0.0037855419629664	0.0046354003672902	0.0029591608995932
1	All Population	1	Deaths	13	Malaysia	3	Both	27	Age-standardized	426	Tracheal, bronchus, and lung cancer	160	Occupational exposure to polycyclic aromatic hydrocarbons	2	Percent	2021	0.0038674977817638	0.0046279967868891	0.0032454211441242
1	All Population	1	Deaths	13	Malaysia	1	Male	27	Age-standardized	426	Tracheal, bronchus, and lung cancer	160	Occupational exposure to polycyclic aromatic hydrocarbons	3	Rate	2021	0.10112145023	0.12802826063	0.07637533748
1	All Population	1	Deaths	13	Malaysia	2	Female	27	Age-standardized	426	Tracheal, bronchus, and lung cancer	160	Occupational exposure to polycyclic aromatic hydrocarbons	3	Rate	2021	0.03981675054	0.05327181239	0.030666225199999998
1	All Population	1	Deaths	13	Malaysia	3	Both	27	Age-standardized	426	Tracheal, bronchus, and lung cancer	160	Occupational exposure to polycyclic aromatic hydrocarbons	3	Rate	2021	0.07036243181	0.08753925985	0.0561801143
1	All Population	1	Deaths	13	Malaysia	1	Male	30	80-84 years	426	Tracheal, bronchus, and lung cancer	160	Occupational exposure to polycyclic aromatic hydrocarbons	1	Number	2021	0.1154410756179878	0.1976521475275288	0.0542939693213244
1	All Population	1	Deaths	13	Malaysia	2	Female	30	80-84 years	426	Tracheal, bronchus, and lung cancer	160	Occupational exposure to polycyclic aromatic hydrocarbons	1	Number	2021	0.071004543579817	0.1239640850227862	0.0343552415461843
1	All Population	1	Deaths	13	Malaysia	3	Both	30	80-84 years	426	Tracheal, bronchus, and lung cancer	160	Occupational exposure to polycyclic aromatic hydrocarbons	1	Number	2021	0.1864456191978044	0.3100630817333001	0.1017562205137209
1	All Population	1	Deaths	13	Malaysia	1	Male	30	80-84 years	426	Tracheal, bronchus, and lung cancer	160	Occupational exposure to polycyclic aromatic hydrocarbons	2	Percent	2021	0.0004103416025796	0.0006365271670203	0.0002297509824717
1	All Population	1	Deaths	13	Malaysia	2	Female	30	80-84 years	426	Tracheal, bronchus, and lung cancer	160	Occupational exposure to polycyclic aromatic hydrocarbons	2	Percent	2021	0.0005020828416661	0.0007625560676552	0.0002678031484293
1	All Population	1	Deaths	13	Malaysia	3	Both	30	80-84 years	426	Tracheal, bronchus, and lung cancer	160	Occupational exposure to polycyclic aromatic hydrocarbons	2	Percent	2021	0.0004410589440972	0.000602111708528	0.0003011725950917
1	All Population	1	Deaths	13	Malaysia	1	Male	30	80-84 years	426	Tracheal, bronchus, and lung cancer	160	Occupational exposure to polycyclic aromatic hydrocarbons	3	Rate	2021	0.11630659787	0.19913404927	0.05470103967
1	All Population	1	Deaths	13	Malaysia	2	Female	30	80-84 years	426	Tracheal, bronchus, and lung cancer	160	Occupational exposure to polycyclic aromatic hydrocarbons	3	Rate	2021	0.06396558983	0.11167504804999999	0.0309494742
1	All Population	1	Deaths	13	Malaysia	3	Both	30	80-84 years	426	Tracheal, bronchus, and lung cancer	160	Occupational exposure to polycyclic aromatic hydrocarbons	3	Rate	2021	0.08867379563	0.14746643263	0.048395399910000005
1	All Population	1	Deaths	13	Malaysia	1	Male	31	85-89 years	426	Tracheal, bronchus, and lung cancer	160	Occupational exposure to polycyclic aromatic hydrocarbons	1	Number	2021	0.0183937747054425	0.0331498469534047	0.0085527363958326
1	All Population	1	Deaths	13	Malaysia	2	Female	31	85-89 years	426	Tracheal, bronchus, and lung cancer	160	Occupational exposure to polycyclic aromatic hydrocarbons	1	Number	2021	0.0119152176589203	0.0205442752412178	0.0052758246134784
1	All Population	1	Deaths	13	Malaysia	3	Both	31	85-89 years	426	Tracheal, bronchus, and lung cancer	160	Occupational exposure to polycyclic aromatic hydrocarbons	1	Number	2021	0.0303089923643629	0.0463474821912849	0.0174803147255322
1	All Population	1	Deaths	13	Malaysia	1	Male	31	85-89 years	426	Tracheal, bronchus, and lung cancer	160	Occupational exposure to polycyclic aromatic hydrocarbons	2	Percent	2021	0.0001647625495964	0.0002553776778303	9.28552520536e-05
1	All Population	1	Deaths	13	Malaysia	2	Female	31	85-89 years	426	Tracheal, bronchus, and lung cancer	160	Occupational exposure to polycyclic aromatic hydrocarbons	2	Percent	2021	0.0001782546215831	0.0002707922352744	9.25584670061e-05
1	All Population	1	Deaths	13	Malaysia	3	Both	31	85-89 years	426	Tracheal, bronchus, and lung cancer	160	Occupational exposure to polycyclic aromatic hydrocarbons	2	Percent	2021	0.0001698944548511	0.0002305500808727	0.0001134228792693
1	All Population	1	Deaths	13	Malaysia	1	Male	31	85-89 years	426	Tracheal, bronchus, and lung cancer	160	Occupational exposure to polycyclic aromatic hydrocarbons	3	Rate	2021	0.03566962983	0.06428494362	0.0165856626
1	All Population	1	Deaths	13	Malaysia	2	Female	31	85-89 years	426	Tracheal, bronchus, and lung cancer	160	Occupational exposure to polycyclic aromatic hydrocarbons	3	Rate	2021	0.02292674967	0.03953041137	0.010151514950000001
1	All Population	1	Deaths	13	Malaysia	3	Both	31	85-89 years	426	Tracheal, bronchus, and lung cancer	160	Occupational exposure to polycyclic aromatic hydrocarbons	3	Rate	2021	0.029273343209999997	0.04476380267	0.01688301763
1	All Population	1	Deaths	13	Malaysia	1	Male	32	90-94 years	426	Tracheal, bronchus, and lung cancer	160	Occupational exposure to polycyclic aromatic hydrocarbons	1	Number	2021	0.0014911736591216	0.0026955985932594	0.000659037949568
1	All Population	1	Deaths	13	Malaysia	2	Female	32	90-94 years	426	Tracheal, bronchus, and lung cancer	160	Occupational exposure to polycyclic aromatic hydrocarbons	1	Number	2021	0.0006698794146037	0.0012195646799161	0.0003021028256452
1	All Population	1	Deaths	13	Malaysia	3	Both	32	90-94 years	426	Tracheal, bronchus, and lung cancer	160	Occupational exposure to polycyclic aromatic hydrocarbons	1	Number	2021	0.0021610530737254	0.0036632338123373	0.0010912596832045
1	All Population	1	Deaths	13	Malaysia	1	Male	32	90-94 years	426	Tracheal, bronchus, and lung cancer	160	Occupational exposure to polycyclic aromatic hydrocarbons	2	Percent	2021	4.56099059839e-05	7.08191405652e-05	2.56683017389e-05
1	All Population	1	Deaths	13	Malaysia	2	Female	32	90-94 years	426	Tracheal, bronchus, and lung cancer	160	Occupational exposure to polycyclic aromatic hydrocarbons	2	Percent	2021	3.96786577177e-05	6.09421026069e-05	2.09711078553e-05
1	All Population	1	Deaths	13	Malaysia	3	Both	32	90-94 years	426	Tracheal, bronchus, and lung cancer	160	Occupational exposure to polycyclic aromatic hydrocarbons	2	Percent	2021	4.35888758867e-05	5.99847123886e-05	2.85741155688e-05
1	All Population	1	Deaths	13	Malaysia	1	Male	32	90-94 years	426	Tracheal, bronchus, and lung cancer	160	Occupational exposure to polycyclic aromatic hydrocarbons	3	Rate	2021	0.00732850324	0.01324775481	0.0032388995899999998
1	All Population	1	Deaths	13	Malaysia	2	Female	32	90-94 years	426	Tracheal, bronchus, and lung cancer	160	Occupational exposure to polycyclic aromatic hydrocarbons	3	Rate	2021	0.00403641145	0.00734858354	0.0018203445
1	All Population	1	Deaths	13	Malaysia	3	Both	32	90-94 years	426	Tracheal, bronchus, and lung cancer	160	Occupational exposure to polycyclic aromatic hydrocarbons	3	Rate	2021	0.005849616	0.00991577272	0.00295386086
1	All Population	1	Deaths	13	Malaysia	1	Male	235	95+ years	426	Tracheal, bronchus, and lung cancer	160	Occupational exposure to polycyclic aromatic hydrocarbons	1	Number	2021	6.30085349609e-05	0.000113645287334	2.76950023865e-05
1	All Population	1	Deaths	13	Malaysia	2	Female	235	95+ years	426	Tracheal, bronchus, and lung cancer	160	Occupational exposure to polycyclic aromatic hydrocarbons	1	Number	2021	1.79746141182e-05	3.33512933322e-05	8.2074300737e-06
1	All Population	1	Deaths	13	Malaysia	3	Both	235	95+ years	426	Tracheal, bronchus, and lung cancer	160	Occupational exposure to polycyclic aromatic hydrocarbons	1	Number	2021	8.09831490791e-05	0.0001334823163936	4.21572799559e-05
1	All Population	1	Deaths	13	Malaysia	1	Male	235	95+ years	426	Tracheal, bronchus, and lung cancer	160	Occupational exposure to polycyclic aromatic hydrocarbons	2	Percent	2021	9.7259784405e-06	1.51454612374e-05	5.4519707019e-06
1	All Population	1	Deaths	13	Malaysia	2	Female	235	95+ years	426	Tracheal, bronchus, and lung cancer	160	Occupational exposure to polycyclic aromatic hydrocarbons	2	Percent	2021	5.4264095227e-06	8.3404665476e-06	2.8442479452e-06
1	All Population	1	Deaths	13	Malaysia	3	Both	235	95+ years	426	Tracheal, bronchus, and lung cancer	160	Occupational exposure to polycyclic aromatic hydrocarbons	2	Percent	2021	8.2711956066e-06	1.21623319046e-05	5.1610104049e-06
1	All Population	1	Deaths	13	Malaysia	1	Male	235	95+ years	426	Tracheal, bronchus, and lung cancer	160	Occupational exposure to polycyclic aromatic hydrocarbons	3	Rate	2021	0.00108187036	0.00195131451	0.00047552926
1	All Population	1	Deaths	13	Malaysia	2	Female	235	95+ years	426	Tracheal, bronchus, and lung cancer	160	Occupational exposure to polycyclic aromatic hydrocarbons	3	Rate	2021	0.0006681488099999999	0.0012397277100000001	0.00030508497
1	All Population	1	Deaths	13	Malaysia	3	Both	235	95+ years	426	Tracheal, bronchus, and lung cancer	160	Occupational exposure to polycyclic aromatic hydrocarbons	3	Rate	2021	0.0009511485100000001	0.00156775216	0.000495138
1	All Population	1	Deaths	12	Lao People's Democratic Republic	1	Male	235	95+ years	426	Tracheal, bronchus, and lung cancer	160	Occupational exposure to polycyclic aromatic hydrocarbons	1	Number	2021	2.3289230413e-06	4.0955416727e-06	1.0263153188e-06
1	All Population	1	Deaths	12	Lao People's Democratic Republic	2	Female	235	95+ years	426	Tracheal, bronchus, and lung cancer	160	Occupational exposure to polycyclic aromatic hydrocarbons	1	Number	2021	6.766167232e-06	1.44575528947e-05	2.3122272134e-06
1	All Population	1	Deaths	12	Lao People's Democratic Republic	3	Both	235	95+ years	426	Tracheal, bronchus, and lung cancer	160	Occupational exposure to polycyclic aromatic hydrocarbons	1	Number	2021	9.0950902733e-06	1.66941313446e-05	4.0969600133e-06
1	All Population	1	Deaths	12	Lao People's Democratic Republic	1	Male	235	95+ years	426	Tracheal, bronchus, and lung cancer	160	Occupational exposure to polycyclic aromatic hydrocarbons	2	Percent	2021	2.8191580395e-06	4.4312176041e-06	1.5682103509e-06
1	All Population	1	Deaths	12	Lao People's Democratic Republic	2	Female	235	95+ years	426	Tracheal, bronchus, and lung cancer	160	Occupational exposure to polycyclic aromatic hydrocarbons	2	Percent	2021	8.7523152788e-06	1.39284946329e-05	4.3299714129e-06
1	All Population	1	Deaths	12	Lao People's Democratic Republic	3	Both	235	95+ years	426	Tracheal, bronchus, and lung cancer	160	Occupational exposure to polycyclic aromatic hydrocarbons	2	Percent	2021	5.6378585664e-06	8.6438210525e-06	3.3710971445e-06
1	All Population	1	Deaths	12	Lao People's Democratic Republic	1	Male	235	95+ years	426	Tracheal, bronchus, and lung cancer	160	Occupational exposure to polycyclic aromatic hydrocarbons	3	Rate	2021	0.00077885385	0.00136965814	0.00034322716
1	All Population	1	Deaths	12	Lao People's Democratic Republic	2	Female	235	95+ years	426	Tracheal, bronchus, and lung cancer	160	Occupational exposure to polycyclic aromatic hydrocarbons	3	Rate	2021	0.00095988423	0.00205102484	0.00032802476999999996
1	All Population	1	Deaths	12	Lao People's Democratic Republic	3	Both	235	95+ years	426	Tracheal, bronchus, and lung cancer	160	Occupational exposure to polycyclic aromatic hydrocarbons	3	Rate	2021	0.00090596367	0.0016629056	0.00040809897000000005
1	All Population	1	Deaths	14	Maldives	1	Male	10	25-29 years	426	Tracheal, bronchus, and lung cancer	160	Occupational exposure to polycyclic aromatic hydrocarbons	1	Number	2021	0.0003798284075675	0.0007001252494704	0.0001688558554759
1	All Population	1	Deaths	14	Maldives	2	Female	10	25-29 years	426	Tracheal, bronchus, and lung cancer	160	Occupational exposure to polycyclic aromatic hydrocarbons	1	Number	2021	9.63188861361e-05	0.0001770976340434	4.25981671797e-05
1	All Population	1	Deaths	14	Maldives	3	Both	10	25-29 years	426	Tracheal, bronchus, and lung cancer	160	Occupational exposure to polycyclic aromatic hydrocarbons	1	Number	2021	0.0004761472937036	0.0008075877761972	0.0002598751635089
1	All Population	1	Deaths	14	Maldives	1	Male	10	25-29 years	426	Tracheal, bronchus, and lung cancer	160	Occupational exposure to polycyclic aromatic hydrocarbons	2	Percent	2021	0.003782155582235	0.005823973491404	0.0019692491577898
1	All Population	1	Deaths	14	Maldives	2	Female	10	25-29 years	426	Tracheal, bronchus, and lung cancer	160	Occupational exposure to polycyclic aromatic hydrocarbons	2	Percent	2021	0.0036527775909085	0.0056423368152557	0.0018675215195377
1	All Population	1	Deaths	14	Maldives	3	Both	10	25-29 years	426	Tracheal, bronchus, and lung cancer	160	Occupational exposure to polycyclic aromatic hydrocarbons	2	Percent	2021	0.003753399038108	0.0054262286093489	0.0023067400259922
1	All Population	1	Deaths	14	Maldives	1	Male	10	25-29 years	426	Tracheal, bronchus, and lung cancer	160	Occupational exposure to polycyclic aromatic hydrocarbons	3	Rate	2021	0.0010201314899999999	0.00188037493	0.00045350788000000003
1	All Population	1	Deaths	14	Maldives	2	Female	10	25-29 years	426	Tracheal, bronchus, and lung cancer	160	Occupational exposure to polycyclic aromatic hydrocarbons	3	Rate	2021	0.0005277463599999999	0.00097034585	0.00023340207
1	All Population	1	Deaths	14	Maldives	3	Both	10	25-29 years	426	Tracheal, bronchus, and lung cancer	160	Occupational exposure to polycyclic aromatic hydrocarbons	3	Rate	2021	0.00085816643	0.0014555259	0.00046837637
1	All Population	1	Deaths	14	Maldives	1	Male	11	30-34 years	426	Tracheal, bronchus, and lung cancer	160	Occupational exposure to polycyclic aromatic hydrocarbons	1	Number	2021	0.0010217076611611	0.0020419738557759	0.0004658446056212
1	All Population	1	Deaths	14	Maldives	2	Female	11	30-34 years	426	Tracheal, bronchus, and lung cancer	160	Occupational exposure to polycyclic aromatic hydrocarbons	1	Number	2021	0.000249326486704	0.0004600294239109	0.0001071467662358
1	All Population	1	Deaths	14	Maldives	3	Both	11	30-34 years	426	Tracheal, bronchus, and lung cancer	160	Occupational exposure to polycyclic aromatic hydrocarbons	1	Number	2021	0.0012710341478652	0.0022542144040676	0.0006795503499056
[truncated: 69,738 more rows]
